# Supplementary material for: An Exceptionally Complex Chromosome Rearrangement in the Great Tit (Parus major): Genetic Composition, Meiotic Behavior and Population Frequency
Source: Cells. 2025 Dec 27;15(1):52. doi: 10.3390/cells15010052 (PMC12786263; doi:10.3390/cells15010052)
Supplement: Supplementary file 1 [file cells-15-00052-s001.zip]

Archive with 4 entries (4 files):
- Supplementary_File_S1.txt
- Supplementary_File_S2.txt
- Supplementary_File_S3.txt
- Supplementary_Tables_Figures.pdf
