# Supplementary material for: An Exceptionally Complex Chromosome Rearrangement in the Great Tit (Parus major): Genetic Composition, Meiotic Behavior and Population Frequency
Source: Cells. 2025 Dec 27;15(1):52. doi: 10.3390/cells15010052 (PMC12786263; doi:10.3390/cells15010052)
Supplement: Supplementary file 1 [file cells-15-00052-s001.zip › Supplementary_File_S1.txt]

1A_p2	530818	531997	NW_015379234.1	428284	429463	+
1A_p2	532098	535362	NW_015379234.1	424203	427467	+
1A_p2	534439	535329	NW_015379234.1	415761	416779	+
1A_p2	536891	537935	NW_015379234.1	421630	422674	+
1A_p2	539637	541835	NW_015379234.1	417730	419928	+
1A_p2	545100	547841	NW_015379234.1	411724	414465	+
1A_p2	548904	551427	NW_015379234.1	408138	410661	+
1A_p2	553958	555741	NW_015379234.1	403824	405607	+
1A_p2	557065	559034	NW_015379234.1	400531	402500	+
1A_p2	562340	566247	NW_015379234.1	393318	397225	+
1A_p2	568707	569777	NW_015379234.1	389788	390858	+
1A_p2	573191	574611	NW_015379234.1	384954	386374	+
1A_p2	576911	577557	NW_015379234.1	382008	382654	+
1A_p2	578381	583203	NW_015379234.1	376362	381184	+
1A_p2	584128	584956	NW_015379234.1	374609	375437	+
1A_p2	588493	589613	NW_015379234.1	369952	371072	+
1A_p2	593921	594700	NW_015379234.1	364865	365644	+
1A_p2	596796	598257	NW_015379234.1	361308	362769	+
1A_p2	598803	601629	NW_015379234.1	357936	360762	+
1A_p2	602257	603025	NW_015379234.1	356540	357308	+
1A_p2	603971	605544	NW_015379234.1	354021	355594	+
1A_p2	606376	619172	NW_015379234.1	340393	353189	+
1A_p2	620008	624136	NW_015379234.1	335429	339557	+
1A_p2	624582	634808	NW_015379234.1	324757	334983	+
1A_p2	635896	644272	NW_015379234.1	315293	323669	+
1A_p2	644853	646313	NW_015379234.1	313252	314712	+
1A_p2	647192	650509	NW_015379234.1	309056	312373	+
1A_p2	650761	651509	NW_015379234.1	308056	308804	+
1A_p2	654077	655458	NW_015379234.1	304107	305488	+
1A_p2	656385	662440	NW_015379234.1	297125	303180	+
1A_p2	662546	666222	NW_015379234.1	293343	297019	+
1A_p2	667567	670774	NW_015379234.1	288791	291998	+
1A_p2	670875	671752	NW_015379234.1	287813	288690	+
1A_p2	672058	705269	NW_015379234.1	254296	287507	+
1A_p2	707540	709746	NW_015379234.1	249819	252025	+
1A_p2	710247	715478	NW_015379234.1	244087	249318	+
1A_p2	716441	732402	NW_015379234.1	227163	243124	+
1A_p2	732518	736019	NW_015379234.1	223546	227047	+
1A_p2	736219	739820	NW_015379234.1	219745	223346	+
1A_p2	740106	741355	NW_015379234.1	218210	219459	+
1A_p2	741751	745906	NW_015379234.1	213659	217814	+
1A_p2	746382	747502	NW_015379234.1	212063	213183	+
1A_p2	749044	750695	NW_015379234.1	208870	210521	+
1A_p2	751711	760974	NW_015379234.1	198591	207854	+
1A_p2	761547	778485	NW_015379234.1	181080	198018	+
1A_p2	779531	785793	NW_015379234.1	173772	180034	+
1A_p2	786088	787775	NW_015379234.1	171790	173477	+
1A_p2	790025	792557	NW_015379234.1	167008	169540	+
1A_p2	792951	794220	NW_015379234.1	165345	166614	+
1A_p2	794953	797311	NW_015379234.1	162254	164612	+
1A_p2	797807	801600	NW_015379234.1	157965	161758	+
1A_p2	803831	804958	NW_015379234.1	154607	155734	+
1A_p2	807761	809171	NW_015379234.1	150394	151804	+
1A_p2	813931	815986	NW_015379234.1	143579	145634	+
1A_p2	816597	818956	NW_015379234.1	140609	142968	+
1A_p2	819879	823493	NW_015379234.1	136072	139686	+
1A_p2	823859	838404	NW_015379234.1	121161	135706	+
1A_p2	838860	854321	NW_015379234.1	105244	120705	+
1A_p2	859527	860200	NW_015379234.1	99365	100038	+
1A_p2	860535	872060	NW_015379234.1	87505	99030	+
1A_p2	872640	888290	NW_015379234.1	71275	86925	+
1A_p2	888901	889444	NW_015379234.1	70121	70664	+
1A_p2	890323	892739	NW_015379234.1	66826	69242	+
1A_p2	893016	894996	NW_015379234.1	64569	66549	+
1A_p2	895117	910936	NW_015379234.1	48629	64448	+
1A_p2	911466	931602	NW_015379234.1	27963	48099	+
1A_p2	932205	940346	NW_015379234.1	19219	27360	+
1A_p2	940980	943165	NW_015379234.1	16400	18585	+
1A_p2	943653	944191	NW_015379234.1	15374	15912	+
1A_p2	945024	951366	NW_015379234.1	8199	14541	+
1A_p2	952127	952493	NW_015379234.1	7072	7438	+
1A_p2	955419	956347	NW_015379234.1	3218	4146	+
1A_p2	958873	959564	NW_015379234.1	1	692	+
1A_p2	960065	960781	NW_015379234.1	427568	428284	+
1A_p2	962044	964003	NW_015379234.1	837025	838984	+
1A_p2	965561	966254	NW_015379234.1	834774	835467	+
1A_p2	969307	970400	NW_015379234.1	830628	831721	+
1A_p2	973264	974599	NW_015379234.1	826429	827764	+
1A_p2	976183	978726	NW_015379234.1	822302	824845	+
1A_p2	980449	983213	NW_015379234.1	817815	820579	+
1A_p2	984145	1002178	NW_015379234.1	798850	816883	+
1A_p2	1002830	1009384	NW_015379234.1	791644	798198	+
1A_p2	1012305	1015444	NW_015379234.1	785584	788723	+
1A_p2	1015648	1016911	NW_015379234.1	784117	785380	+
1A_p2	1018336	1020092	NW_015379234.1	780936	782692	+
1A_p2	1020248	1025501	NW_015379234.1	775527	780780	+
1A_p2	1025897	1028260	NW_015379234.1	772768	775131	+
1A_p2	1028426	1030130	NW_015379234.1	770898	772602	+
1A_p2	1032840	1033900	NW_015379234.1	767128	768188	+
1A_p2	1034372	1035533	NW_015379234.1	765495	766656	+
1A_p2	1037854	1041091	NW_015379234.1	759937	763174	+
1A_p2	1041412	1068361	NW_015379234.1	732667	759616	+
1A_p2	1068477	1079412	NW_015379234.1	721616	732551	+
1A_p2	1079591	1087402	NW_015379234.1	713626	721437	+
1A_p2	1087689	1088954	NW_015379234.1	712074	713339	+
1A_p2	1090907	1091916	NW_015379234.1	709112	710121	+
1A_p2	1092240	1093008	NW_015379234.1	708020	708788	+
1A_p2	1093754	1099537	NW_015379234.1	701491	707274	+
1A_p2	1101635	1102491	NW_015379234.1	698537	699393	+
1A_p2	1104345	1105483	NW_015379234.1	695545	696683	+
1A_p2	1109024	1109557	NW_015379234.1	688957	689407	+
1A_p2	1109024	1111114	NW_015379234.1	689914	692004	+
1A_p2	1116084	1117168	NW_015379234.1	683860	684944	+
1A_p2	1117269	1122192	NW_015379234.1	678836	683759	+
1A_p2	1124204	1127666	NW_015379234.1	673362	676824	+
1A_p2	1131265	1132291	NW_015379234.1	668737	669763	+
1A_p2	1136011	1139795	NW_015379234.1	661233	665017	+
1A_p2	1144287	1145329	NW_015379234.1	655699	656741	+
1A_p2	1149471	1152897	NW_015379234.1	648131	651557	+
1A_p2	1155796	1157162	NW_015379234.1	643866	645232	+
1A_p2	1157724	1163855	NW_015379234.1	637173	643304	+
1A_p2	1164351	1168439	NW_015379234.1	632589	636677	+
1A_p2	1168555	1173056	NW_015379234.1	627972	632473	+
1A_p2	1173290	1183548	NW_015379234.1	617480	627738	+
1A_p2	1184854	1186627	NW_015379234.1	614401	616174	+
1A_p2	1189653	1191360	NW_015379234.1	609668	611375	+
1A_p2	1192553	1194072	NW_015379234.1	606956	608475	+
1A_p2	1194211	1220411	NW_015379234.1	580617	606817	+
1A_p2	1220740	1224178	NW_015379234.1	576850	580288	+
1A_p2	1224749	1227875	NW_015379234.1	573153	576279	+
1A_p2	1229036	1239983	NW_015379234.1	561045	571992	+
1A_p2	1240819	1246716	NW_015379234.1	554312	560209	+
1A_p2	1247227	1264169	NW_015379234.1	536859	553801	+
1A_p2	1264530	1275246	NW_015379234.1	525782	536498	+
1A_p2	1275407	1282330	NW_015379234.1	518698	525621	+
1A_p2	1282643	1315802	NW_015379234.1	485226	518385	+
1A_p2	1315948	1319977	NW_015379234.1	481051	485080	+
1A_p2	1320028	1334758	NW_015379234.1	466270	481000	+
1A_p2	1335034	1345706	NW_015379234.1	455322	465994	+
1A_p2	1347038	1365721	NW_015379234.1	435307	453990	+
1A_p2	1366041	1368053	NW_015379234.1	432975	434987	+
1A_p2	1368279	1370979	NW_015379234.1	430049	432749	+
1A_p2	1372980	1376658	NW_015379234.1	1218070	1221748	-
1A_p2	1378039	1379588	NW_015379234.1	1225806	1227355	-
1A_p2	1379702	1381615	NW_015379234.1	1227469	1229382	-
1A_p2	1384396	1385322	NW_015379234.1	1232163	1233089	-
1A_p2	1385908	1410969	NW_015379234.1	1233675	1258736	-
1A_p2	1411391	1419655	NW_015379234.1	1259158	1267422	-
1A_p2	1420369	1424224	NW_015379234.1	1268136	1271991	-
1A_p2	1425095	1523822	NW_015379234.1	1272862	1371589	-
1A_p2	1525303	1567384	NW_015379234.1	1373070	1415151	-
1A_p2	1567650	1569183	NW_015379234.1	1415417	1416950	-
1A_p2	1569234	1599674	NW_015379234.1	1417001	1447441	-
1A_p2	1599900	1626625	NW_015379234.1	1447667	1474392	-
1A_p2	1626829	1628623	NW_015379234.1	1474596	1476390	-
1A_p2	1629132	1675711	NW_015379234.1	1476899	1523478	-
1A_p2	1675987	1687988	NW_015379234.1	1523754	1535755	-
1A_p2	1688605	1732518	NW_015379234.1	1536372	1580285	-
1A_p2	1732616	1735888	NW_015379234.1	1580383	1583655	-
1A_p2	1735901	1746149	NW_015379234.1	1583668	1593916	-
1A_p2	1746195	1753535	NW_015379234.1	1593962	1601302	-
1A_p2	1753996	1767079	NW_015379234.1	1601763	1614846	-
1A_p2	1767684	1806491	NW_015379234.1	1615451	1654258	-
1A_p2	1806707	1808491	NW_015379234.1	1654474	1656258	-
1A_p2	1808767	1813126	NW_015379234.1	1656534	1660893	-
1A_p2	1813952	1820826	NW_015379234.1	1661719	1668593	-
1A_p2	1820987	1831012	NW_015379234.1	1668754	1678779	-
1A_p2	1831497	1833257	NW_015379234.1	1679264	1681024	-
1A_p2	1833585	1836694	NW_015379234.1	1681352	1684461	-
1A_p2	1838515	1841528	NW_015379234.1	1686282	1689295	-
1A_p2	1842664	1863355	NW_015379234.1	1690431	1711122	-
1A_p2	1863577	1869485	NW_015379234.1	1711344	1717252	-
1A_p2	1870646	1907199	NW_015379234.1	1718413	1754966	-
1A_p2	1907271	1912529	NW_015379234.1	1755038	1760296	-
1A_p2	1912823	1930228	NW_015379234.1	1760590	1777995	-
1A_p2	1931049	1938493	NW_015379234.1	1778816	1786260	-
1A_p2	1939003	1948479	NW_015379234.1	1786770	1796246	-
1A_p2	1949451	1954589	NW_015379234.1	1797218	1802356	-
1A_p2	1955305	1970642	NW_015379234.1	1803072	1818409	-
1A_p2	1971109	1985522	NW_015379234.1	1818876	1833289	-
1A_p2	1985628	2089652	NW_015379234.1	1833395	1937419	-
1A_p2	2090367	2123541	NW_015379234.1	1938134	1971308	-
1A_p2	2123833	2178478	NW_015379234.1	1971600	2026245	-
1A_p2	2178838	2269920	NW_015379234.1	2026605	2117687	-
1A_p2	2272251	2292368	NW_015379234.1	2120018	2140135	-
1A_p2	2293154	2296813	NW_015379234.1	2140921	2144580	-
1A_p2	2297254	2332675	NW_015379234.1	2145021	2180442	-
1A_p2	2332801	2338023	NW_015379234.1	2180568	2185790	-
1A_p2	2338691	2372258	NW_015379234.1	2186458	2220025	-
1A_p2	2372639	2394481	NW_015379234.1	2220406	2242248	-
1A_p2	2394799	2428123	NW_015379234.1	2242566	2275890	-
1A_p2	2428139	2441184	NW_015379234.1	2275906	2288951	-
1A_p2	2441565	2449896	NW_015379234.1	2289332	2297663	-
1A_p2	2450492	2569862	NW_015379234.1	2298259	2417629	-
1A_p2	2570740	2581010	NW_015379234.1	2418507	2428777	-
1A_p2	2581577	2603245	NW_015379234.1	2429344	2451012	-
1A_p2	2603781	2650074	NW_015379234.1	2451548	2497841	-
1A_p2	2650320	2686849	NW_015379234.1	2498087	2534616	-
1A_p2	2687005	2714406	NW_015379234.1	2534772	2562173	-
1A_p2	2714762	2892324	NW_015379234.1	2562529	2740091	-
1A_p2	2893531	2919968	NW_015379234.1	2741298	2767735	-
1A_p2	2920564	3054248	NW_015379234.1	2768331	2902015	-
1A_p2	3054899	3122495	NW_015379234.1	2902666	2970262	-
1A_p2	3122686	3133582	NW_015379234.1	2970453	2981349	-
1A_p2	3133623	3232869	NW_015379234.1	2981390	3080636	-
1A_p2	3228626	3229623	NW_015379234.1	59547600	59548595	-
1A_p2	3232970	3436834	NW_015379234.1	3080737	3284601	-
1A_p2	3437673	3457479	NW_015379234.1	3285440	3305246	-
1A_p2	3457821	3562951	NW_015379234.1	3305588	3410718	-
1A_p2	3563556	3655261	NW_015379234.1	3411323	3503028	-
1A_p2	3655718	3659002	NW_015379234.1	3503485	3506769	-
1A_p2	3659187	3839965	NW_015379234.1	3506954	3687732	-
1A_p2	3840031	3846377	NW_015379234.1	3687798	3694144	-
1A_p2	3846404	3847487	NW_015379234.1	3694171	3695254	-
1A_p2	3849893	3853117	NW_015379234.1	3697660	3700884	-
1A_p2	3853748	3855229	NW_015379234.1	3701515	3702996	-
1A_p2	3855670	3886107	NW_015379234.1	3703437	3733874	-
1A_p2	3886608	3899924	NW_015379234.1	3734375	3747691	-
1A_p2	3900306	4021182	NW_015379234.1	3748073	3868949	-
1A_p2	4021468	4117406	NW_015379234.1	3869235	3965173	-
1A_p2	4117847	4125668	NW_015379234.1	3965614	3973435	-
1A_p2	4125810	4353814	NW_015379234.1	3973577	4201581	-
1A_p2	4354660	4362173	NW_015379234.1	4202427	4209940	-
1A_p2	4362659	4417923	NW_015379234.1	4210426	4265690	-
1A_p2	4418189	4474898	NW_015379234.1	4265956	4322665	-
1A_p2	4474999	4509325	NW_015379234.1	4322766	4357092	-
1A_p2	4509592	4609629	NW_015379234.1	4357359	4457396	-
1A_p2	4609865	4655646	NW_015379234.1	4457632	4503413	-
1A_p2	4656188	4948197	NW_015379234.1	4503955	4795964	-
1A_p2	4948613	5311528	NW_015379234.1	4845882	5208797	-
1A_p2	5311529	5361030	NW_015379234.1	4796380	4845881	-
1A_p2	5401630	5849674	NW_015379234.1	5319112	5767156	-
1A_p2	5849656	5959748	NW_015379234.1	5209043	5319129	-
1A_p2	5959949	5960969	NW_015379234.1	5807716	5808736	-
1A_p2	5960996	5982057	NW_015379234.1	5808763	5829824	-
1A_p2	5982088	6173038	NW_015379234.1	5829855	6020805	-
1A_p2	6173199	6451417	NW_015379234.1	6020966	6299184	-
1A_p2	6451698	6535259	NW_015379234.1	6299465	6383026	-
1A_p2	6535715	6673051	NW_015379234.1	6383482	6520818	-
1A_p2	6673147	6809853	NW_015379234.1	6520914	6657620	-
1A_p2	6810024	6846806	NW_015379234.1	6657791	6694573	-
1A_p2	6847332	6853090	NW_015379234.1	6695099	6700857	-
1A_p2	6853151	6966789	NW_015379234.1	6700918	6814556	-
1A_p2	6966930	6972858	NW_015379234.1	6814697	6820625	-
1A_p2	6973186	7088340	NW_015379234.1	6820953	6936107	-
1A_p2	7088622	7230450	NW_015379234.1	6936389	7078217	-
1A_p2	7230496	7269557	NW_015379234.1	7078263	7117324	-
1A_p2	7269849	7359920	NW_015379234.1	7117616	7207687	-
1A_p2	7360376	7535118	NW_015379234.1	7208143	7382885	-
1A_p2	7536006	7637584	NW_015379234.1	7383773	7485351	-
1A_p2	7639114	7898158	NW_015379234.1	7691422	7950466	-
1A_p2	7898159	8102699	NW_015379234.1	7486881	7691421	-
1A_p2	8103130	8461041	NW_015379234.1	7950897	8308808	-
1A_p2	8461202	8506841	NW_015379234.1	8308969	8354608	-
1A_p2	8506894	8523900	NW_015379234.1	8354661	8371667	-
1A_p2	8524228	8551094	NW_015379234.1	8371995	8398861	-
1A_p2	8551460	8627916	NW_015379234.1	8399227	8475683	-
1A_p2	8628457	8660088	NW_015379234.1	8476224	8507855	-
1A_p2	8660555	8834998	NW_015379234.1	8787669	8962112	-
1A_p2	8834998	9114345	NW_015379234.1	8508322	8787669	-
1A_p2	9114674	9276386	NW_015379234.1	8962441	9124153	-
1A_p2	9276432	9341134	NW_015379234.1	9124199	9188901	-
1A_p2	9341210	9535695	NW_015379234.1	9188977	9383462	-
1A_p2	9535786	9581754	NW_015379234.1	9383553	9429521	-
1A_p2	9582155	9587414	NW_015379234.1	9429922	9435181	-
1A_p2	9588056	9733564	NW_015379234.1	9435823	9581331	-
1A_p2	9734525	9818432	NW_015379234.1	9582292	9666199	-
1A_p2	9818688	10033093	NW_015379234.1	9666455	9880860	-
1A_p2	10033324	10201016	NW_015379234.1	9881091	10048783	-
1A_p2	10201356	10352533	NW_015379234.1	10049123	10200300	-
1A_p2	10352599	10373640	NW_015379234.1	10200366	10221407	-
1A_p2	10374076	10481233	NW_015379234.1	10221843	10329000	-
1A_p2	10481559	10579476	NW_015379234.1	10329326	10427243	-
1A_p2	10579632	10598173	NW_015379234.1	10427399	10445940	-
1A_p2	10598194	10968203	NW_015379234.1	10781372	11151381	-
1A_p2	10968204	11045858	NW_015379234.1	10703717	10781371	-
1A_p2	11045858	11303614	NW_015379234.1	10445961	10703717	-
1A_p2	11303650	11405797	NW_015379234.1	11151417	11253564	-
1A_p2	11405998	11630207	NW_015379234.1	11350610	11574819	-
1A_p2	11630110	11727052	NW_015379234.1	11253765	11350691	-
1A_p2	11727364	11771417	NW_015379234.1	11575131	11619184	-
1A_p2	11771532	11847469	NW_015379234.1	11619299	11695236	-
1A_p2	11847645	11866125	NW_015379234.1	11695412	11713892	-
1A_p2	11866201	12056524	NW_015379234.1	11713968	11904291	-
1A_p2	12057124	12182197	NW_015379234.1	11904891	12029964	-
1A_p2	12182498	12193880	NW_015379234.1	12030265	12041647	-
1A_p2	12194273	12236742	NW_015379234.1	12042040	12084509	-
1A_p2	12236825	12257079	NW_015379234.1	12493948	12514202	-
1A_p2	12257079	12666435	NW_015379234.1	12084592	12493948	-
1A_p2	12666775	12686337	NW_015379234.1	12514542	12534104	-
1A_p2	12686585	12788869	NW_015379234.1	12534352	12636636	-
1A_p2	12789955	12843081	NW_015379234.1	12637722	12690848	-
1A_p2	12843880	13081157	NW_015379234.1	12691647	12928924	-
1A_p2	13081483	13118295	NW_015379234.1	12929250	12966062	-
1A_p2	13118476	13196113	NW_015379234.1	12966243	13043880	-
1A_p2	13196510	13481429	NW_015379234.1	13053828	13338747	-
1A_p2	13491018	13634145	NW_015379234.1	13338785	13481912	-
1A_p2	13589557	13591688	NW_015379234.1	37335056	37337092	-
1A_p2	13634632	13670670	NW_015379234.1	13482399	13518437	-
1A_p2	13671186	13913854	NW_015379234.1	13659458	13902126	-
1A_p2	13913700	14054359	NW_015379234.1	13518953	13659594	-
1A_p2	14054470	14062668	NW_015379234.1	13902237	13910435	-
1A_p2	14065144	14197798	NW_015379234.1	13912911	14045565	-
1A_p2	14200346	14556468	NW_015379234.1	14045631	14401753	-
1A_p2	14556994	14614625	NW_015379234.1	14404761	14462392	-
1A_p2	14614892	14616457	NW_015379234.1	14462659	14464224	-
1A_p2	14616638	14657883	NW_015379234.1	14464405	14505650	-
1A_p2	14658269	14836360	NW_015379234.1	14506036	14684127	-
1A_p2	14836486	15035602	NW_015379234.1	14684253	14883369	-
1A_p2	15035757	15268381	NW_015379234.1	14883524	15116148	-
1A_p2	15268482	15323237	NW_015379234.1	15116249	15171004	-
1A_p2	15373352	15614124	NW_015379234.1	15171745	15412517	-
1A_p2	15614410	15797580	NW_015379234.1	15462177	15645347	-
1A_p2	15797746	15830287	NW_015379234.1	15645513	15678054	-
1A_p2	15830477	16092689	NW_015379234.1	15748560	16010772	-
1A_p2	16092352	16163005	NW_015379234.1	15678244	15748895	-
1A_p2	16163502	16224918	NW_015379234.1	16011269	16072685	-
1A_p2	16225759	16270468	NW_015379234.1	16073526	16118235	-
1A_p2	16270683	16459881	NW_015379234.1	16118450	16307648	-
1A_p2	16459945	16561075	NW_015379234.1	16307712	16408842	-
1A_p2	16561191	16574081	NW_015379234.1	16408958	16421848	-
1A_p2	16574842	16595906	NW_015379234.1	16422609	16443673	-
1A_p2	16597466	16606431	NW_015379234.1	16445233	16454198	-
1A_p2	16606662	16705453	NW_015379234.1	16454429	16553220	-
1A_p2	16705664	16713387	NW_015379234.1	16553431	16561154	-
1A_p2	16713657	16840823	NW_015379234.1	16561424	16688590	-
1A_p2	16840906	16976987	NW_015379234.1	16688673	16824754	-
1A_p2	16977073	17026105	NW_015379234.1	16824840	16873872	-
1A_p2	17027268	17167741	NW_015379234.1	16875035	17015508	-
1A_p2	17168071	17400453	NW_015379234.1	17015838	17248220	-
1A_p2	17401227	17412095	NW_015379234.1	17248994	17259862	-
1A_p2	17412621	17459518	NW_015379234.1	17260388	17307285	-
1A_p2	17459643	17522504	NW_015379234.1	17307410	17370271	-
1A_p2	17532035	17755982	NW_015379234.1	17370302	17594249	-
1A_p2	17756444	17838092	NW_015379234.1	17604211	17685859	-
1A_p2	17838188	17848102	NW_015379234.1	17685955	17695869	-
1A_p2	17848561	17900165	NW_015379234.1	17696328	17747932	-
1A_p2	17900879	17918298	NW_015379234.1	17748646	17766065	-
1A_p2	17918381	18097116	NW_015379234.1	17766148	17944883	-
1A_p2	18097162	18193512	NW_015379234.1	17944929	18041279	-
1A_p2	18193667	18303969	NW_015379234.1	18041434	18151736	-
1A_p2	18304140	18402214	NW_015379234.1	18151907	18249981	-
1A_p2	18402648	18473943	NW_015379234.1	18720026	18791321	-
1A_p2	18473943	18921860	NW_015379234.1	18272109	18720026	-
1A_p2	18921861	18943554	NW_015379234.1	18250415	18272108	-
1A_p2	18943625	19027062	NW_015379234.1	18791392	18874829	-
1A_p2	19027665	19242641	NW_015379234.1	18875432	19090408	-
1A_p2	19242742	19266374	NW_015379234.1	19090509	19114141	-
1A_p2	19267259	19408521	NW_015379234.1	19115026	19256288	-
1A_p2	19408923	19634558	NW_015379234.1	19424158	19649793	-
1A_p2	19634559	19802026	NW_015379234.1	19256690	19424157	-
1A_p2	19802127	20071831	NW_015379234.1	19868269	20137973	-
1A_p2	20071832	20290206	NW_015379234.1	19649894	19868268	-
1A_p2	20304841	20567528	NW_015379234.1	20139386	20402073	-
1A_p2	20567689	20960832	NW_015379234.1	20489985	20883128	-
1A_p2	20960833	21035361	NW_015379234.1	20415555	20489984	-
1A_p2	21037433	21233200	NW_015379234.1	20885200	21080967	-
1A_p2	21233274	21246987	NW_015379234.1	21081041	21094754	-
1A_p2	21247083	21335045	NW_015379234.1	21094850	21182812	-
1A_p2	21335081	21420098	NW_015379234.1	21182848	21267865	-
1A_p2	21420344	21424292	NW_015379234.1	21268111	21272059	-
1A_p2	21424504	21454613	NW_015379234.1	21272271	21302380	-
1A_p2	21455344	21496138	NW_015379234.1	21303111	21343905	-
1A_p2	21496829	21729361	NW_015379234.1	21344596	21577128	-
1A_p2	21730693	21830322	NW_015379234.1	21578460	21678089	-
1A_p2	21830417	21915963	NW_015379234.1	21678184	21763730	-
1A_p2	21916190	21923723	NW_015379234.1	21763957	21771490	-
1A_p2	21942144	22166644	NW_015379234.1	21771741	21996241	-
1A_p2	22167505	22391881	NW_015379234.1	22045215	22269591	-
1A_p2	22422441	22447651	NW_015379234.1	22270208	22295418	-
1A_p2	22449671	22524026	NW_015379234.1	22297438	22371793	-
1A_p2	22524096	22687775	NW_015379234.1	22371863	22535542	-
1A_p2	22687838	22760753	NW_015379234.1	22535605	22608520	-
1A_p2	22761429	22819923	NW_015379234.1	22609196	22667690	-
1A_p2	22820254	22855756	NW_015379234.1	22668021	22703523	-
1A_p2	22856897	23058662	NW_015379234.1	22704664	22906429	-
1A_p2	23059073	23228605	NW_015379234.1	22906840	23076372	-
1A_p2	23228735	23349934	NW_015379234.1	23076502	23197701	-
1A_p2	23350341	23394203	NW_015379234.1	23198108	23241970	-
1A_p2	23394729	23503905	NW_015379234.1	23242496	23351672	-
1A_p2	23504331	23645862	NW_015379234.1	23352098	23493629	-
1A_p2	23646623	23765018	NW_015379234.1	23494390	23612785	-
1A_p2	23765058	23864916	NW_015379234.1	23612825	23712683	-
1A_p2	23865187	23870086	NW_015379234.1	23712954	23717853	-
1A_p2	23870415	23884716	NW_015379234.1	23718182	23732483	-
1A_p2	23884959	23895228	NW_015379234.1	23732726	23742995	-
1A_p2	23895259	23982678	NW_015379234.1	23743026	23830445	-
1A_p2	23983139	24114578	NW_015379234.1	23830906	23962345	-
1A_p2	24114984	24303589	NW_015379234.1	23962751	24151356	-
1A_p2	24303999	24527914	NW_015379234.1	24213470	24437385	-
1A_p2	24527431	24589618	NW_015379234.1	24151766	24213962	-
1A_p2	24589914	24630840	NW_015379234.1	24437681	24478607	-
1A_p2	24630926	24797775	NW_015379234.1	24478693	24645542	-
1A_p2	24798676	24800030	NW_015379234.1	24646443	24647797	-
1A_p2	24801268	24879736	NW_015379234.1	24649035	24727503	-
1A_p2	24880327	24920458	NW_015379234.1	24728094	24768225	-
1A_p2	24920544	25044338	NW_015379234.1	24768311	24892105	-
1A_p2	25044429	25095531	NW_015379234.1	24892196	24943298	-
1A_p2	25095767	25148827	NW_015379234.1	24943534	24996594	-
1A_p2	25149918	25238269	NW_015379234.1	24997685	25086036	-
1A_p2	25238370	25353408	NW_015379234.1	25086137	25201175	-
1A_p2	25353484	25404179	NW_015379234.1	25201251	25251946	-
1A_p2	25404200	25485113	NW_015379234.1	25688070	25768983	-
1A_p2	25485113	25921216	NW_015379234.1	25251967	25688070	-
1A_p2	25921302	25928784	NW_015379234.1	25769069	25776551	-
1A_p2	25928857	26036013	NW_015379234.1	25776624	25883780	-
1A_p2	26036114	26151273	NW_015379234.1	25883881	25999040	-
1A_p2	26151678	26425294	NW_015379234.1	26177807	26451423	-
1A_p2	26425285	26603656	NW_015379234.1	25999445	26177815	-
1A_p2	26603804	26840045	NW_015379234.1	26451571	26687812	-
1A_p2	26840916	27190959	NW_015379234.1	26688683	27038726	-
1A_p2	27191060	27394664	NW_015379234.1	27038827	27242431	-
1A_p2	27395140	27507717	NW_015379234.1	27242907	27355484	-
1A_p2	27507939	27556840	NW_015379234.1	27355706	27404607	-
1A_p2	27557521	27704148	NW_015379234.1	27405288	27551915	-
1A_p2	27704630	28142541	NW_015379234.1	27993284	28431195	-
1A_p2	28142542	28534888	NW_015379234.1	27600937	27993283	-
1A_p2	28534889	28583428	NW_015379234.1	27552397	27600936	-
1A_p2	28583764	28672671	NW_015379234.1	28431531	28520438	-
1A_p2	28673088	28688849	NW_015379234.1	28520855	28536616	-
1A_p2	28689103	28790470	NW_015379234.1	28536870	28638237	-
1A_p2	28790852	28817700	NW_015379234.1	28638619	28665467	-
1A_p2	28817890	28870475	NW_015379234.1	28665657	28718242	-
1A_p2	28870538	28938626	NW_015379234.1	28718305	28786393	-
1A_p2	28938749	29088243	NW_015379234.1	28786516	28936010	-
1A_p2	29088625	29189415	NW_015379234.1	28936392	29037182	-
1A_p2	29189893	29202933	NW_015379234.1	29037660	29050700	-
1A_p2	29225957	29454895	NW_015379234.1	29051363	29280301	-
1A_p2	29455266	29617676	NW_015379234.1	29303033	29465443	-
1A_p2	29617922	29628734	NW_015379234.1	29465689	29476501	-
1A_p2	29628887	29750537	NW_015379234.1	29476654	29598304	-
1A_p2	29750643	29868007	NW_015379234.1	29598410	29715774	-
1A_p2	29868063	29951930	NW_015379234.1	29715830	29799697	-
1A_p2	29951944	30213015	NW_015379234.1	29799711	30060782	-
1A_p2	30213162	30381702	NW_015379234.1	30060929	30229469	-
1A_p2	30382123	30496968	NW_015379234.1	30229890	30344735	-
1A_p2	30497399	30653566	NW_015379234.1	30345166	30501333	-
1A_p2	30653624	30866318	NW_015379234.1	30501391	30714085	-
1A_p2	30866539	31032038	NW_015379234.1	30714306	30879805	-
1A_p2	31032054	31134352	NW_015379234.1	30879821	30982119	-
1A_p2	31134548	31154659	NW_015379234.1	30982315	31002426	-
1A_p2	31154785	31448070	NW_015379234.1	31002552	31295837	-
1A_p2	31448228	31486361	NW_015379234.1	31295995	31334128	-
1A_p2	31503024	31859356	NW_015379234.1	31334184	31690516	-
1A_p2	31859432	31932607	NW_015379234.1	31707199	31780374	-
1A_p2	31932708	31933713	NW_015379234.1	31780475	31781480	+
1A_p2	31935294	31938339	NW_015379234.1	31783061	31786106	+
1A_p2	31938440	32084728	NW_015379234.1	31786207	31932495	+
1A_p2	32084880	32249279	NW_015379234.1	31932647	32097046	+
1A_p2	32249321	32274716	NW_015379234.1	32097088	32122483	+
1A_p2	32274817	32284459	NW_015379234.1	32122584	32132226	+
1A_p2	32284524	32334445	NW_015379234.1	32132291	32182212	+
1A_p2	32335102	32598723	NW_015379234.1	32182869	32446490	+
1A_p2	32598723	33046718	NW_015379234.1	32446490	32894485	+
1A_p2	33046719	33133681	NW_015379234.1	32894486	32981443	+
1A_p2	33133699	33280717	NW_015379234.1	32981466	33128484	+
1A_p2	33281128	33282174	NW_015379234.1	33128895	33129941	+
1A_p2	33282205	33340313	NW_015379234.1	33129972	33188080	+
1A_p2	33340594	33445340	NW_015379234.1	33188361	33293107	+
1A_p2	33446366	33710270	NW_015379234.1	33294133	33558037	+
1A_p2	33710271	33915924	NW_015379234.1	33558038	33763691	+
1A_p2	33915924	34209121	NW_015379234.1	33763691	34056888	+
1A_p2	34209637	34300776	NW_015379234.1	34057404	34148543	+
1A_p2	34300812	34355552	NW_015379234.1	34148579	34203319	+
1A_p2	34355768	34386586	NW_015379234.1	34203535	34234353	+
1A_p2	34386942	34449199	NW_015379234.1	34234709	34296966	+
1A_p2	34449419	34552058	NW_015379234.1	34297186	34399825	+
1A_p2	34552443	34713912	NW_015379234.1	34400210	34561679	+
1A_p2	34713938	34875788	NW_015379234.1	34561705	34723555	+
1A_p2	34875924	34893668	NW_015379234.1	34723691	34741435	+
1A_p2	34893724	35077811	NW_015379234.1	34741491	34925578	+
1A_p2	35078092	35208970	NW_015379234.1	34925859	35056737	+
1A_p2	35209538	35558346	NW_015379234.1	35057305	35406113	+
1A_p2	35558325	35732323	NW_015379234.1	35406093	35580090	+
1A_p2	35732857	35804625	NW_015379234.1	35580624	35652392	+
1A_p2	35804909	36001465	NW_015379234.1	35652676	35849232	+
1A_p2	36002094	36065677	NW_015379234.1	35849861	35913444	+
1A_p2	36065904	36136601	NW_015379234.1	35913671	35984368	+
1A_p2	36137617	36256303	NW_015379234.1	35985384	36104070	+
1A_p2	36256567	36376709	NW_015379234.1	36104334	36224476	+
1A_p2	36377735	36682914	NW_015379234.1	36225502	36530681	+
1A_p2	36772844	37010431	NW_015379234.1	36620611	36858198	+
1A_p2	37011177	37071417	NW_015379234.1	36858944	36919184	+
1A_p2	37072393	37270715	NW_015379234.1	36920160	37118482	+
1A_p2	37270715	37503619	NW_015379234.1	37118482	37351386	+
1A_p2	37503699	37727667	NW_015379234.1	37351466	37575434	+
1A_p2	37727668	37778976	NW_015379234.1	37575435	37626743	+
1A_p2	37778976	38003044	NW_015379234.1	37626743	37850811	+
1A_p2	38003208	38237707	NW_015379234.1	37850975	38085474	+
1A_p2	38237963	38261817	NW_015379234.1	38085730	38109584	+
1A_p2	38262101	38396617	NW_015379234.1	38109868	38244384	+
1A_p2	38397037	38410137	NW_015379234.1	38244804	38257904	+
1A_p2	38411421	38540537	NW_015379234.1	38259188	38388304	+
1A_p2	38541112	38568729	NW_015379234.1	38388879	38416496	+
1A_p2	38569235	38897690	NW_015379234.1	38417002	38745457	+
1A_p2	38897676	38966160	NW_015379234.1	38745444	38813927	+
1A_p2	38966277	39202767	NW_015379234.1	38814044	39050534	+
1A_p2	39203123	39296545	NW_015379234.1	39050890	39144312	+
1A_p2	39297162	39298885	NW_015379234.1	39144929	39146652	+
1A_p2	39299902	39376509	NW_015379234.1	39147669	39224276	+
1A_p2	39376895	39711343	NW_015379234.1	39224662	39559110	+
1A_p2	39711344	39871813	NW_015379234.1	39559111	39719580	+
1A_p2	39872057	39976581	NW_015379234.1	39719824	39824348	+
1A_p2	39977032	39979287	NW_015379234.1	39824799	39827054	+
1A_p2	39979558	40011441	NW_015379234.1	39827325	39859208	+
1A_p2	40012120	40031330	NW_015379234.1	39859887	39879097	+
1A_p2	40031511	40160991	NW_015379234.1	39879278	40008758	+
1A_p2	40162667	40345399	NW_015379234.1	40010434	40193166	+
1A_p2	40345640	40384915	NW_015379234.1	40193407	40232682	+
1A_p2	40392534	40616419	NW_015379234.1	40240301	40464186	+
1A_p2	40616610	40889166	NW_015379234.1	40464377	40736933	+
1A_p2	40889182	41005628	NW_015379234.1	40736949	40853395	+
1A_p2	41005947	41271436	NW_015379234.1	40853714	41119203	+
1A_p2	41272566	41285338	NW_015379234.1	41120333	41133105	+
1A_p2	41285653	41392454	NW_015379234.1	41133420	41240221	+
1A_p2	41393210	41569603	NW_015379234.1	41240977	41417370	+
1A_p2	41570094	41638360	NW_015379234.1	41417861	41486127	+
1A_p2	41638411	41655112	NW_015379234.1	41486178	41502879	+
1A_p2	41655168	41793187	NW_015379234.1	41502935	41640954	+
1A_p2	41793263	41807424	NW_015379234.1	41641030	41655191	+
1A_p2	41807490	41843615	NW_015379234.1	41655257	41691382	+
1A_p2	41843776	41859226	NW_015379234.1	41691543	41706993	+
1A_p2	41861727	41936789	NW_015379234.1	41709494	41784556	+
1A_p2	41937324	41997889	NW_015379234.1	41785091	41845656	+
1A_p2	41998185	42180717	NW_015379234.1	41845952	42028484	+
1A_p2	42181068	42266548	NW_015379234.1	42028835	42114315	+
1A_p2	42266964	42541728	NW_015379234.1	42114731	42389495	+
1A_p2	42543019	42560318	NW_015379234.1	42390786	42408085	+
1A_p2	42561111	42642662	NW_015379234.1	42408878	42490429	+
1A_p2	42642935	42814990	NW_015379234.1	42490702	42662757	+
1A_p2	42815577	43046601	NW_015379234.1	42663344	42894368	+
1A_p2	43047362	43213511	NW_015379234.1	42895129	43061278	+
1A_p2	43214122	43279100	NW_015379234.1	43061889	43126867	+
1A_p2	43279131	43411521	NW_015379234.1	43126898	43259288	+
1A_p2	43411542	43429523	NW_015379234.1	43259309	43277290	+
1A_p2	43429834	43465639	NW_015379234.1	43277601	43313406	+
1A_p2	43465775	43469995	NW_015379234.1	43313542	43317762	+
1A_p2	43470081	43516303	NW_015379234.1	43317848	43364070	+
1A_p2	43516589	43537421	NW_015379234.1	43364356	43385188	+
1A_p2	43537752	43588937	NW_015379234.1	43385519	43436704	+
1A_p2	43588937	44036734	NW_015379234.1	43436704	43884501	+
1A_p2	44036735	44173865	NW_015379234.1	43884502	44021632	+
1A_p2	44174497	44211099	NW_015379234.1	44022264	44058866	+
1A_p2	44211235	44238814	NW_015379234.1	44059002	44086581	+
1A_p2	44238856	44438895	NW_015379234.1	44086623	44286662	+
1A_p2	44439097	44796343	NW_015379234.1	44286864	44644110	+
1A_p2	44839087	44894461	NW_015379234.1	44686854	44742228	+
1A_p2	44894802	44959799	NW_015379234.1	44742569	44807566	+
1A_p2	44960360	45060093	NW_015379234.1	44808127	44907860	+
1A_p2	45060134	45093796	NW_015379234.1	44907901	44941563	+
1A_p2	45093867	45108539	NW_015379234.1	44941634	44956306	+
1A_p2	45108731	45131744	NW_015379234.1	44956498	44979511	+
1A_p2	45140786	45364975	NW_015379234.1	44988553	45212742	+
1A_p2	45365226	45493818	NW_015379234.1	45212993	45341585	+
1A_p2	45565563	45809460	NW_015379234.1	45413330	45657227	+
1A_p2	45809640	45810760	NW_015379234.1	45657407	45658527	+
1A_p2	45811161	45823623	NW_015379234.1	45658928	45671390	+
1A_p2	45824699	45842792	NW_015379234.1	45672466	45690559	+
1A_p2	45846263	45875950	NW_015379234.1	45694030	45723717	+
1A_p2	45876369	45890465	NW_015379234.1	45724136	45738232	+
1A_p2	45892346	45894102	NW_015379234.1	45740113	45741869	+
1A_p2	45896058	45904772	NW_015379234.1	45743825	45752539	+
1A_p2	45904918	45906333	NW_015379234.1	45752685	45754100	+
1A_p2	45907049	45920325	NW_015379234.1	45754816	45768092	+
1A_p2	45923161	45924544	NW_015379234.1	45770928	45772311	+
1A_p2	45925325	45938133	NW_015379234.1	45773092	45785900	+
1A_p2	45938664	45939697	NW_015379234.1	45786431	45787464	+
1A_p2	45939999	45941072	NW_015379234.1	45787766	45788839	+
1A_p2	45943243	46254921	NW_015379234.1	45791010	46102688	+
1A_p2	46254922	46437052	NW_015379234.1	46102689	46284819	+
1A_p2	46437157	46439078	NW_015379234.1	46284924	46286845	+
1A_p2	46439222	46532974	NW_015379234.1	46286989	46380741	+
1A_p2	46533229	46759566	NW_015379234.1	46380996	46607333	+
1A_p2	46760592	46781376	NW_015379234.1	46608359	46629143	+
1A_p2	46782013	46837498	NW_015379234.1	46629780	46685265	+
1A_p2	46837577	47162076	NW_015379234.1	46685344	47009843	+
1A_p2	47162077	47205557	NW_015379234.1	47009844	47053324	+
1A_p2	47205678	47301023	NW_015379234.1	47053445	47148790	+
1A_p2	47301178	47461796	NW_015379234.1	47148945	47309563	+
1A_p2	47461899	47690946	NW_015379234.1	47309666	47538713	+
1A_p2	47691028	47762665	NW_015379234.1	47538795	47610432	+
1A_p2	47763371	47987235	NW_015379234.1	47611138	47835002	+
1A_p2	47987768	47990406	NW_015379234.1	47835535	47838173	+
1A_p2	47990542	48122646	NW_015379234.1	47838309	47970413	+
1A_p2	48122698	48347072	NW_015379234.1	47970465	48194839	+
1A_p2	48367626	48471827	NW_015379234.1	48215393	48319594	+
1A_p2	48472244	48543807	NW_015379234.1	48320011	48391574	+
1A_p2	48544448	48641865	NW_015379234.1	48392215	48489632	+
1A_p2	48641938	48699757	NW_015379234.1	48489705	48547524	+
1A_p2	48700185	48862636	NW_015379234.1	48547952	48710403	+
1A_p2	48862697	48870587	NW_015379234.1	48710464	48718354	+
1A_p2	48870715	49017599	NW_015379234.1	48718482	48865366	+
1A_p2	49018230	49095276	NW_015379234.1	48865997	48943043	+
1A_p2	49095377	49096370	NW_015379234.1	48943144	48944137	+
1A_p2	49096443	49135679	NW_015379234.1	48944210	48983446	+
1A_p2	49136005	49190820	NW_015379234.1	48983772	49038587	+
1A_p2	49191186	49216022	NW_015379234.1	49038953	49063789	+
1A_p2	49216278	49310287	NW_015379234.1	49064045	49158054	+
1A_p2	49310408	49358188	NW_015379234.1	49158175	49205955	+
1A_p2	49358264	49367192	NW_015379234.1	49206031	49214959	+
1A_p2	49367553	49429993	NW_015379234.1	49215320	49277760	+
1A_p2	49430354	49552300	NW_015379234.1	49278121	49400067	+
1A_p2	49552601	49574939	NW_015379234.1	49400368	49422706	+
1A_p2	49575963	49657479	NW_015379234.1	49423730	49505246	+
1A_p2	49658160	49754475	NW_015379234.1	49505927	49602242	+
1A_p2	49754511	49771929	NW_015379234.1	49602278	49619696	+
1A_p2	49772170	49899549	NW_015379234.1	49619937	49747316	+
1A_p2	49899750	49940997	NW_015379234.1	49747517	49788764	+
1A_p2	49941150	50018205	NW_015379234.1	49788917	49865972	+
1A_p2	50018261	50370921	NW_015379234.1	49866028	50218688	+
1A_p2	50371753	50394156	NW_015379234.1	50219520	50241923	+
1A_p2	50394280	50434977	NW_015379234.1	50242047	50282744	+
1A_p2	50437433	50533167	NW_015379234.1	50285200	50380934	+
1A_p2	50533810	50696836	NW_015379234.1	50381577	50544603	+
1A_p2	50697347	50922484	NW_015379234.1	50545114	50770251	+
1A_p2	50926092	50927519	NW_015379234.1	50773859	50775286	-
1A_p2	50927620	51209507	NW_015379234.1	50775387	51057274	+
1A_p2	51211350	51283003	NW_015379234.1	51059117	51130770	+
1A_p2	51283039	51325640	NW_015379234.1	51130806	51173407	+
1A_p2	51325796	51348364	NW_015379234.1	51173563	51196131	+
1A_p2	51348535	51398279	NW_015379234.1	51196302	51246046	+
1A_p2	51398495	51622180	NW_015379234.1	51246262	51469947	+
1A_p2	51622963	51759686	NW_015379234.1	51470730	51607453	+
1A_p2	51759847	51796656	NW_015379234.1	51607614	51644423	+
1A_p2	51796722	51988062	NW_015379234.1	51644489	51835829	+
1A_p2	51988133	51999198	NW_015379234.1	51835900	51846965	+
1A_p2	51999304	52132208	NW_015379234.1	51847071	51979975	+
1A_p2	52134424	52141350	NW_015379234.1	51982191	51989117	+
1A_p2	52142376	52144613	NW_015379234.1	51990143	51992380	+
1A_p2	52145634	52148238	NW_015379234.1	51993401	51996005	+
1A_p2	52148889	52151945	NW_015379234.1	51996656	51999712	+
1A_p2	52153311	52183523	NW_015379234.1	52001078	52031290	+
1A_p2	52183725	52315371	NW_015379234.1	52031492	52163138	+
1A_p2	52316062	52563005	NW_015379234.1	52163829	52410772	+
1A_p2	52563126	52611336	NW_015379234.1	52410893	52459103	+
1A_p2	52611782	52822899	NW_015379234.1	52459549	52670666	+
1A_p2	52823000	52881517	NW_015379234.1	52670767	52729284	+
1A_p2	52881833	52906574	NW_015379234.1	52729600	52754341	+
1A_p2	52906850	52933020	NW_015379234.1	52754617	52780787	+
1A_p2	52933056	53004199	NW_015379234.1	52780823	52851966	+
1A_p2	53004836	53010133	NW_015379234.1	52852603	52857900	+
1A_p2	53010427	53013138	NW_015379234.1	52858194	52860905	+
1A_p2	53014664	53206580	NW_015379234.1	52862431	53054347	+
1A_p2	53206606	53557594	NW_015379234.1	53054373	53405361	+
1A_p2	53557821	53646148	NW_015379234.1	53405588	53493915	+
1A_p2	53646289	53770448	NW_015379234.1	53494056	53618215	+
1A_p2	53771239	53901977	NW_015379234.1	53619006	53749744	+
1A_p2	53903179	53904556	NW_015379234.1	53750946	53752323	+
1A_p2	53905149	54037062	NW_015379234.1	53752916	53884829	+
1A_p2	54037453	54045331	NW_015379234.1	53885220	53893098	+
1A_p2	54045447	54190829	NW_015379234.1	53893214	54038596	+
1A_p2	54190990	54264181	NW_015379234.1	54038757	54111948	+
1A_p2	54264357	54333605	NW_015379234.1	54112124	54181372	+
1A_p2	54334546	54613743	NW_015379234.1	54182313	54461510	+
1A_p2	54614227	54733777	NW_015379234.1	54461994	54581544	+
1A_p2	54733888	54805290	NW_015379234.1	54581655	54653057	+
1A_p2	54805761	54856906	NW_015379234.1	54653528	54704673	+
1A_p2	54857147	54873384	NW_015379234.1	54704914	54721151	+
1A_p2	54873434	55187945	NW_015379234.1	54721201	55035712	+
1A_p2	55188481	55257127	NW_015379234.1	55036248	55104894	+
1A_p2	55257378	55274861	NW_015379234.1	55105145	55122628	+
1A_p2	55275580	55337187	NW_015379234.1	55123347	55184954	+
1A_p2	55337223	55412477	NW_015379234.1	55184990	55260244	+
1A_p2	55412783	55482387	NW_015379234.1	55260550	55330154	+
1A_p2	55482724	55520150	NW_015379234.1	55330491	55367917	+
1A_p2	55520176	55568654	NW_015379234.1	55367943	55416421	+
1A_p2	55569303	55599821	NW_015379234.1	55417070	55447588	+
1A_p2	55599922	55772575	NW_015379234.1	55447689	55620342	+
1A_p2	55772826	55777141	NW_015379234.1	55620593	55624908	+
1A_p2	55777167	55793047	NW_015379234.1	55624934	55640814	+
1A_p2	55793073	55897586	NW_015379234.1	55640840	55745353	+
1A_p2	55898438	55915986	NW_015379234.1	55746205	55763753	+
1A_p2	55916031	56036353	NW_015379234.1	55763798	55884120	+
1A_p2	56036681	56050131	NW_015379234.1	55884448	55897898	+
1A_p2	56050232	56161790	NW_015379234.1	55897999	56009557	+
1A_p2	56161870	56163863	NW_015379234.1	56009637	56011630	+
1A_p2	56164229	56490885	NW_015379234.1	56011996	56338652	+
1A_p2	56500207	56569430	NW_015379234.1	56347974	56417197	+
1A_p2	56569791	56724383	NW_015379234.1	56417558	56572150	+
1A_p2	56726980	56917933	NW_015379234.1	58753472	58944425	+
1A_p2	56918207	56999941	NW_015379234.1	58659786	58741520	+
1A_p2	57000042	57003062	NW_015379234.1	58656665	58659685	+
1A_p2	57003875	57115889	NW_015379234.1	58543838	58655852	+
1A_p2	57116600	57195091	NW_015379234.1	58464636	58543127	+
1A_p2	57196538	57384155	NW_015379234.1	58275572	58463189	+
1A_p2	57384211	57421347	NW_015379234.1	58238380	58275516	+
1A_p2	57421627	57503752	NW_015379234.1	58155975	58238100	+
1A_p2	57504033	57560642	NW_015379234.1	58099085	58155694	+
1A_p2	57563313	57673720	NW_015379234.1	57986007	58096414	+
1A_p2	57674474	57743343	NW_015379234.1	57916384	57985253	+
1A_p2	57743757	57766912	NW_015379234.1	57892815	57915970	+
1A_p2	57766943	57823573	NW_015379234.1	57836154	57892784	+
1A_p2	57823718	57948581	NW_015379234.1	57711146	57836009	+
1A_p2	57950322	57953691	NW_015379234.1	57706036	57709405	+
1A_p2	57956342	58022315	NW_015379234.1	57637412	57703385	+
1A_p2	58022416	58110902	NW_015379234.1	57548825	57637311	+
1A_p2	58112073	58164247	NW_015379234.1	57495480	57547654	+
1A_p2	58164983	58192844	NW_015379234.1	57466883	57494744	+
1A_p2	58193050	58335569	NW_015379234.1	57324158	57466677	+
1A_p2	58335596	58350740	NW_015379234.1	57308987	57324131	+
1A_p2	58351761	58484586	NW_015379234.1	57175141	57307966	+
1A_p2	58484625	58782980	NW_015379234.1	56872670	57171025	+
1A_p2	58788408	58801602	NW_015379234.1	56859125	56872319	+
1A_p2	58803788	58817930	NW_015379234.1	56842797	56856939	+
1A_p2	58818439	58866123	NW_015379234.1	56794604	56842288	+
1A_p2	58866284	58906061	NW_015379234.1	56754666	56794443	+
1A_p2	58910677	59067707	NW_015379234.1	56593020	56750050	+
1A_p2	59068614	59084719	NW_015379234.1	56576008	56592113	+
1A_p2	59084960	59086980	NW_015379234.1	56572251	56574271	+
1A_p2	59087480	59088480	NW_015379234.1	1221748	1222748	+
1A_p2	59088980	59090657	NW_015379234.1	1222748	1224425	+
1A_p2	59090758	59123448	NW_015379234.1	1185279	1217969	-
1A_p2	59091181	59092362	NW_015379234.1	56572251	56573451	+
1A_p2	59126794	59201673	NW_015379234.1	1107054	1181933	-
1A_p2	59202679	59270156	NW_015379234.1	1038571	1106048	-
1A_p2	59315826	59358703	NW_015379234.1	61294870	61337747	-
1A_p2	59360509	59461326	NW_015379234.1	61192247	61293064	-
1A_p2	59461388	59511826	NW_015379234.1	61141747	61192185	-
1A_p2	59513826	59530178	NW_015379234.1	61124395	61140747	-
1A_p2	59530239	59600459	NW_015379234.1	61054114	61124334	-
1A_p2	59600549	59762767	NW_015379234.1	60891806	61054024	-
1A_p2	59763068	59882997	NW_015379234.1	60771576	60891505	-
1A_p2	59806077	59808422	NW_015379234.1	64831681	64833713	+
1A_p2	59883078	60102132	NW_015379234.1	60552441	60771495	-
1A_p2	60024963	60025744	NW_015379234.1	71074004	71074781	-
1A_p2	60106143	60210770	NW_015379234.1	60443803	60548430	-
1A_p2	60211306	60445376	NW_015379234.1	60209197	60443267	-
1A_p2	60453142	60460846	NW_015379234.1	60193727	60201431	-
1A_p2	60467842	60470158	NW_015379234.1	60184415	60186731	-
1A_p2	60472159	60477845	NW_015379234.1	61338438	61344124	-
1A_p2	60478156	60493900	NW_015379234.1	61344744	61360488	-
1A_p2	60494371	60540939	NW_015379234.1	61360959	61407527	-
1A_p2	60541780	60542170	NW_015379234.1	61408368	61408758	-
1A_p2	60543529	60639004	NW_015379234.1	61410117	61505592	-
1A_p2	60639120	60644020	NW_015379234.1	61505708	61510608	-
1A_p2	60648506	60672769	NW_015379234.1	60151484	60175747	-
1A_p2	60673060	60676235	NW_015379234.1	60148018	60151193	-
1A_p2	60676336	60687345	NW_015379234.1	60136908	60147917	+
1A_p2	60689414	60699752	NW_015379234.1	60124501	60134839	+
1A_p2	60700238	60708988	NW_015379234.1	60115265	60124015	+
1A_p2	60709494	60778835	NW_015379234.1	60045418	60114759	+
1A_p2	60780916	60788554	NW_015379234.1	60035699	60043337	+
1A_p2	60788605	60797255	NW_015379234.1	60026998	60035648	+
1A_p2	60797908	60811135	NW_015379234.1	60013118	60026345	+
1A_p2	60811601	60861199	NW_015379234.1	59963054	60012652	+
1A_p2	60861960	60871610	NW_015379234.1	59952643	59962293	+
1A_p2	60872201	60973506	NW_015379234.1	59842512	59943817	+
1A_p2	60975506	60982741	NW_015379234.1	59944817	59952052	+
1A_p2	60983588	61025342	NW_015379234.1	59799911	59841665	+
1A_p2	61025820	61116405	NW_015379234.1	59708848	59799433	+
1A_p2	61116589	61164916	NW_015379234.1	59660337	59708664	+
1A_p2	61166802	61167785	NW_015379234.1	59657468	59658451	+
1A_p2	61168465	61176135	NW_015379234.1	59649118	59656788	+
1A_p2	61177612	61183001	NW_015379234.1	59642252	59647641	+
1A_p2	61185557	61187240	NW_015379234.1	59638013	59639696	+
1A_p2	61188416	61191543	NW_015379234.1	59633710	59636837	+
1A_p2	61194352	61195571	NW_015379234.1	59629682	59630901	+
1A_p2	61201427	61215128	NW_015379234.1	59610125	59623826	+
1A_p2	61215229	61218506	NW_015379234.1	59599607	59602884	+
1A_p2	61220506	61232184	NW_015379234.1	58741794	58753472	-
1A_p2	61232285	61270506	NW_015379234.1	58960464	58998685	-
1A_p2	61271006	61286944	NW_015379234.1	58944526	58960464	-
1A_p2	61289403	61354936	NW_015379234.1	59001144	59066677	-
1A_p2	61354997	61390481	NW_015379234.1	59066738	59102222	-
1A_p2	61391229	61471223	NW_015379234.1	59102970	59182964	-
1A_p2	61472264	61563511	NW_015379234.1	59184005	59275252	-
1A_p2	61564642	61595843	NW_015379234.1	59276383	59307584	-
1A_p2	61597375	61598551	NW_015379234.1	59309116	59310292	-
1A_p2	61599977	61601058	NW_015379234.1	59311718	59312799	-
1A_p2	61601394	61602838	NW_015379234.1	59313135	59314579	-
1A_p2	61603695	61671070	NW_015379234.1	59315436	59382811	-
1A_p2	61677247	61766260	NW_015379234.1	59388988	59478001	-
1A_p2	61766511	61776877	NW_015379234.1	59478252	59488618	-
1A_p2	61777052	61782084	NW_015379234.1	59488793	59493825	-
1A_p2	61788513	61792481	NW_015379234.1	59500254	59504222	-
1A_p2	61795847	61834804	NW_015379234.1	59507588	59546545	-
1A_p2	61840226	61887380	NW_015379234.1	59551967	59599121	-
1A_p2	61887866	61894006	NW_015379234.1	59603884	59610024	-
1A_p2	61896006	61963175	NW_015379234.1	839085	906254	-
1A_p2	61963746	61995960	NW_015379234.1	908487	940701	-
1A_p2	61996706	62063644	NW_015379234.1	941447	1008385	-
1A_p2	62063930	62077441	NW_015379234.1	1008671	1022182	-
1A_p2	62079145	62092006	NW_015379234.1	1025609	1038470	-
1A_p2	62138722	62233065	NW_015379234.1	69905744	70000087	+
1A_p2	62234120	62259488	NW_015379234.1	70001142	70026510	+
1A_p2	62259849	62410904	NW_015379234.1	70026871	70177926	+
1A_p2	62411535	62426408	NW_015379234.1	70178557	70193430	+
1A_p2	62426716	62469485	NW_015379234.1	70193738	70236507	+
1A_p2	62469707	62494096	NW_015379234.1	70236729	70261118	+
1A_p2	62494342	62531912	NW_015379234.1	70261364	70298934	+
1A_p2	62532078	62557539	NW_015379234.1	70299100	70324561	+
1A_p2	62557640	62664904	NW_015379234.1	70324662	70431926	-
1A_p2	62589896	62590965	NW_015379234.1	59625742	59626781	-
1A_p2	62665243	62678613	NW_015379234.1	70432265	70445635	-
1A_p2	62679828	62717149	NW_015379234.1	70446850	70484171	-
1A_p2	62717415	62722231	NW_015379234.1	70484437	70489253	-
1A_p2	62727002	62734336	NW_015379234.1	70494024	70501358	-
1A_p2	62735268	62749864	NW_015379234.1	70502290	70516886	-
1A_p2	62752065	62774152	NW_015379234.1	70519087	70541174	-
1A_p2	62774388	62788864	NW_015379234.1	70541410	70555886	-
1A_p2	62789000	62797419	NW_015379234.1	70556022	70564441	-
1A_p2	62803485	62820867	NW_015379234.1	70570507	70587889	-
1A_p2	62821498	62826413	NW_015379234.1	70588520	70593435	-
1A_p2	62826873	62835743	NW_015379234.1	70593895	70602765	-
1A_p2	62836514	62839679	NW_015379234.1	70603536	70606701	-
1A_p2	62839725	62887673	NW_015379234.1	70606747	70654695	-
1A_p2	62889659	62926356	NW_015379234.1	70656681	70693378	-
1A_p2	62927092	62928874	NW_015379234.1	70694114	70695896	-
1A_p2	62929590	62940347	NW_015379234.1	70696612	70707369	-
1A_p2	62940448	63018695	NW_015379234.1	70707470	70785717	-
1A_p2	63018761	63060006	NW_015379234.1	70785783	70827028	-
1A_p2	63060342	63069660	NW_015379234.1	70827364	70836682	-
1A_p2	63076477	63077904	NW_015379234.1	70843499	70844926	-
1A_p2	63078658	63137903	NW_015379234.1	70845680	70904925	-
1A_p2	63137944	63220599	NW_015379234.1	70904966	70987621	-
1A_p2	63220700	63237507	NW_015379234.1	70987722	71004529	-
1A_p2	63237948	63303151	NW_015379234.1	71004970	71070173	-
1A_p2	63305472	63306752	NW_015379234.1	71072494	71073774	-
1A_p2	63309155	63355872	NW_015379234.1	71076177	71122894	-
1A_p2	63355978	63380933	NW_015379234.1	71123000	71147955	-
1A_p2	63381017	63439297	NW_015379234.1	71148039	71206319	-
1A_p2	63445998	63542048	NW_015379234.1	71213020	71309070	-
1A_p2	63542239	63559483	NW_015379234.1	71309261	71326505	-
1A_p2	63560284	63598247	NW_015379234.1	71327306	71365269	-
1A_p2	63598747	63644245	NW_015379234.1	63676363	63721861	-
1A_p2	63645041	63655370	NW_015379234.1	63727041	63737370	-
1A_p2	63655387	63751597	NW_015379234.1	63737387	63833597	-
1A_p2	63751884	63759226	NW_015379234.1	63833884	63841226	-
1A_p2	63759247	63788467	NW_015379234.1	63841247	63870467	-
1A_p2	63788571	63919244	NW_015379234.1	63870571	64001244	-
1A_p2	63922055	63971831	NW_015379234.1	64004055	64053831	-
1A_p2	63972197	64027459	NW_015379234.1	64054197	64109459	-
1A_p2	64027765	64051100	NW_015379234.1	64109765	64133100	-
1A_p2	64051556	64124350	NW_015379234.1	64133556	64206350	-
1A_p2	64124456	64126326	NW_015379234.1	64206456	64208326	-
1A_p2	64126707	64236832	NW_015379234.1	64208707	64318832	-
1A_p2	64238068	64322433	NW_015379234.1	64645105	64729470	-
1A_p2	64322433	64647470	NW_015379234.1	64320068	64645105	-
1A_p2	64648166	64665665	NW_015379234.1	64730166	64747665	-
1A_p2	64666031	64745469	NW_015379234.1	64748031	64827469	-
1A_p2	64757141	64789637	NW_015379234.1	63445646	63478142	-
1A_p2	64789958	64791220	NW_015379234.1	63478463	63479725	-
1A_p2	64791565	64946624	NW_015379234.1	63480070	63635129	-
1A_p2	64948285	64972219	NW_015379234.1	63636790	63660724	-
1A_p2	64973240	64987757	NW_015379234.1	63661745	63676262	-
1A_p2	64987758	64992142	NW_015379234.1	63721861	63726245	-
1A_p2	64993015	65011994	NW_015379234.1	61512747	61531726	+
1A_p2	65012040	65026932	NW_015379234.1	61531772	61546664	+
1A_p2	65027258	65170054	NW_015379234.1	61546990	61689786	+
1A_p2	65175555	65218632	NW_015379234.1	61695287	61738364	+
1A_p2	65218758	65440969	NW_015379234.1	61738490	61960701	+
1A_p2	65443435	65455453	NW_015379234.1	61963167	61975185	+
1A_p2	65456339	65525576	NW_015379234.1	61976071	62045308	+
1A_p2	65526189	65605177	NW_015379234.1	62045921	62124909	+
1A_p2	65605338	65844259	NW_015379234.1	62125070	62363991	+
1A_p2	65844260	66108520	NW_015379234.1	62363992	62628252	+
1A_p2	66109456	66168231	NW_015379234.1	62629188	62687963	+
1A_p2	66168347	66213668	NW_015379234.1	62688079	62733400	+
1A_p2	66213688	66450997	NW_015379234.1	62733420	62970729	+
1A_p2	66451523	66524474	NW_015379234.1	62971255	63044206	+
1A_p2	66524785	66694145	NW_015379234.1	63044517	63213877	+
1A_p2	66694221	66831911	NW_015379234.1	63213953	63351643	+
1A_p2	66832758	66866163	NW_015379234.1	63352490	63385895	+
1A_p2	66854882	66855667	NW_015379234.1	64827571	64828336	+
1A_p2	66869165	66870617	NW_015379234.1	63388897	63390349	+
1A_p2	66872625	66874134	NW_015379234.1	63392357	63393866	+
1A_p2	66875555	66877178	NW_015379234.1	63395287	63396910	+
1A_p2	66877255	66886581	NW_015379234.1	63396987	63406313	+
1A_p2	66886799	66891151	NW_015379234.1	63406531	63410883	+
1A_p2	66891407	66907224	NW_015379234.1	63411139	63426956	+
1A_p2	66908327	66913345	NW_015379234.1	63428059	63433077	+
1A_p2	66913721	66918263	NW_015379234.1	63433453	63437995	+
1A_p2	66918610	66925624	NW_015379234.1	63438342	63445356	+
1A_p2	66928882	66930468	NW_015379234.1	64827570	64829149	+
1A_p2	66930453	66939267	NW_015379234.1	64831149	64839966	+
1A_p2	66939623	67122678	NW_015379234.1	64840322	65023377	+
1A_p2	67122799	67290227	NW_015379234.1	65023498	65190926	+
1A_p2	67290678	67342021	NW_015379234.1	65191377	65242720	+
1A_p2	67342257	67386898	NW_015379234.1	65242956	65287597	+
1A_p2	67387279	67407197	NW_015379234.1	65287978	65307896	+
1A_p2	67407738	67468398	NW_015379234.1	65308437	65369097	+
1A_p2	67469273	67488479	NW_015379234.1	65369972	65389178	+
1A_p2	67488820	67520459	NW_015379234.1	65389519	65421158	+
1A_p2	67520649	67523376	NW_015379234.1	65421348	65424075	+
1A_p2	67524198	67553128	NW_015379234.1	65424897	65453827	+
1A_p2	67553239	67565526	NW_015379234.1	65453938	65466225	+
1A_p2	67565617	67600328	NW_015379234.1	65466316	65501027	+
1A_p2	67600556	67803959	NW_015379234.1	65501255	65704658	+
1A_p2	67804060	67845738	NW_015379234.1	65704759	65746437	-
1A_p2	67846344	67856964	NW_015379234.1	65747043	65757663	-
1A_p2	67857615	67881935	NW_015379234.1	65758314	65782634	-
1A_p2	67882567	67958734	NW_015379234.1	65783266	65859433	-
1A_p2	67958835	67961400	NW_015379234.1	65859534	65862099	+
1A_p2	67961501	67973317	NW_015379234.1	65862200	65874016	-
1A_p2	67973418	67974531	NW_015379234.1	65874117	65875230	-
1A_p2	67974632	67976370	NW_015379234.1	65875331	65877069	+
1A_p2	67977301	68012248	NW_015379234.1	65878000	65912947	+
1A_p2	68012439	68020409	NW_015379234.1	65913138	65921108	+
1A_p2	68020575	68075780	NW_015379234.1	65921274	65976479	+
1A_p2	68076346	68091412	NW_015379234.1	65977045	65992111	+
1A_p2	68091723	68137202	NW_015379234.1	65992422	66037901	+
1A_p2	68137544	68181891	NW_015379234.1	66038243	66082590	+
1A_p2	68183074	68207556	NW_015379234.1	66083773	66108255	+
1A_p2	68208872	68211816	NW_015379234.1	66109571	66112515	+
1A_p2	68212741	68226050	NW_015379234.1	66113440	66126749	+
1A_p2	68226631	68338595	NW_015379234.1	66127330	66239294	+
1A_p2	68338711	68359067	NW_015379234.1	66239410	66259766	+
1A_p2	68359768	68363714	NW_015379234.1	66260467	66264413	+
1A_p2	68364147	68377951	NW_015379234.1	66264846	66278650	+
1A_p2	68378021	68400263	NW_015379234.1	66278720	66300962	+
1A_p2	68400339	68416989	NW_015379234.1	66301038	66317688	+
1A_p2	68417180	68417529	NW_015379234.1	66317879	66318228	+
1A_p2	68418385	68432369	NW_015379234.1	66319084	66333068	+
1A_p2	68433100	68463650	NW_015379234.1	66333799	66364349	+
1A_p2	68464016	68542460	NW_015379234.1	66364715	66443159	+
1A_p2	68542526	68612491	NW_015379234.1	66443225	66513190	+
1A_p2	68612697	68622890	NW_015379234.1	66513396	66523589	+
1A_p2	68623171	68632518	NW_015379234.1	66523870	66533217	+
1A_p2	68632720	68725393	NW_015379234.1	66533419	66626092	+
1A_p2	68725582	68729512	NW_015379234.1	66626281	66630211	+
1A_p2	68730248	68740751	NW_015379234.1	66630947	66641450	+
1A_p2	68741238	68781392	NW_015379234.1	66641937	66682091	+
1A_p2	68781503	68812106	NW_015379234.1	66682202	66712805	+
1A_p2	68812589	68859641	NW_015379234.1	66713288	66760340	+
1A_p2	68860672	68876115	NW_015379234.1	66761371	66776814	+
1A_p2	68876316	68932824	NW_015379234.1	66777015	66833523	+
1A_p2	68933898	68944631	NW_015379234.1	66834597	66845330	+
1A_p2	68944902	68973962	NW_015379234.1	66845601	66874661	+
1A_p2	68974075	69015133	NW_015379234.1	66874774	66915832	+
1A_p2	69015648	69131618	NW_015379234.1	66916347	67032317	+
1A_p2	69132104	69157694	NW_015379234.1	67032803	67058393	+
1A_p2	69157820	69202152	NW_015379234.1	67058519	67102851	+
1A_p2	69202628	69211210	NW_015379234.1	67103327	67111909	+
1A_p2	69211241	69314682	NW_015379234.1	67111940	67215381	+
1A_p2	69314893	69317419	NW_015379234.1	67215592	67218118	+
1A_p2	69317615	69327481	NW_015379234.1	67218314	67228180	+
1A_p2	69328197	69336729	NW_015379234.1	67228896	67237428	+
1A_p2	69337315	69343773	NW_015379234.1	67238014	67244472	+
1A_p2	69343964	69378679	NW_015379234.1	67244663	67279378	+
1A_p2	69378918	69379554	NW_015379234.1	67279617	67280253	+
1A_p2	69379832	69382477	NW_015379234.1	67280531	67283176	+
1A_p2	69383093	69417451	NW_015379234.1	67283792	67318150	+
1A_p2	69417497	69447240	NW_015379234.1	67318196	67347939	+
1A_p2	69447941	69449997	NW_015379234.1	67348640	67350696	+
1A_p2	69450043	69457063	NW_015379234.1	67350742	67357762	+
1A_p2	69457284	69483528	NW_015379234.1	67357983	67384227	+
1A_p2	69485908	69489866	NW_015379234.1	67386607	67390565	+
1A_p2	69493387	69512866	NW_015379234.1	67394086	67413565	+
1A_p2	69513327	69527310	NW_015379234.1	67414026	67428009	+
1A_p2	69527500	69586940	NW_015379234.1	67428199	67487639	+
1A_p2	69587204	69683169	NW_015379234.1	67487903	67583868	+
1A_p2	69683270	69683986	NW_015379234.1	67583969	67584685	+
1A_p2	69686452	69688983	NW_015379234.1	67587151	67589682	+
1A_p2	69689651	69698882	NW_015379234.1	67590350	67599581	+
1A_p2	69699347	69761490	NW_015379234.1	67600046	67662189	+
1A_p2	69761513	69770637	NW_015379234.1	67662212	67671336	+
1A_p2	69770923	69800993	NW_015379234.1	67671622	67701692	+
1A_p2	69801038	69821857	NW_015379234.1	67701737	67722556	+
1A_p2	69822082	70090124	NW_015379234.1	67722781	67990823	+
1A_p2	70090797	70210502	NW_015379234.1	67991496	68111201	+
1A_p2	70211591	70259899	NW_015379234.1	68112290	68160598	+
1A_p2	70259946	70276709	NW_015379234.1	68160645	68177408	+
1A_p2	70276726	70311744	NW_015379234.1	68177425	68212443	+
1A_p2	70312052	70387552	NW_015379234.1	68212751	68288251	+
1A_p2	70387763	70404985	NW_015379234.1	68288462	68305684	+
1A_p2	70405236	70433910	NW_015379234.1	68305935	68334609	+
1A_p2	70434162	70474403	NW_015379234.1	68334861	68375102	+
1A_p2	70474715	70501141	NW_015379234.1	68375414	68401840	+
1A_p2	70502617	70530537	NW_015379234.1	68403316	68431236	+
1A_p2	70531057	70534154	NW_015379234.1	68431756	68434853	+
1A_p2	70534490	70557424	NW_015379234.1	68435189	68458123	+
1A_p2	70557634	70576366	NW_015379234.1	68458333	68477065	+
1A_p2	70576820	70595455	NW_015379234.1	68477519	68496154	+
1A_p2	70596002	70610117	NW_015379234.1	68496701	68510816	+
1A_p2	70610283	70655034	NW_015379234.1	68510982	68555733	+
1A_p2	70655175	70657844	NW_015379234.1	68555874	68558543	+
1A_p2	70658005	70696413	NW_015379234.1	68558704	68597112	+
1A_p2	70696514	70713677	NW_015379234.1	68597213	68614376	-
1A_p2	70714433	70722186	NW_015379234.1	68615132	68622885	-
1A_p2	70723112	70725629	NW_015379234.1	68623811	68626328	-
1A_p2	70726181	70814738	NW_015379234.1	68626880	68715437	-
1A_p2	70815034	70816197	NW_015379234.1	68715733	68716896	-
1A_p2	70816912	70819897	NW_015379234.1	68717611	68720596	-
1A_p2	70820063	70822201	NW_015379234.1	68720762	68722900	-
1A_p2	70822961	70827931	NW_015379234.1	68723660	68728630	-
1A_p2	70828451	70831348	NW_015379234.1	68729150	68732047	-
1A_p2	70831675	70843275	NW_015379234.1	68732374	68743974	-
1A_p2	70843594	70846683	NW_015379234.1	68744293	68747382	-
1A_p2	70847122	70858561	NW_015379234.1	68747821	68759260	-
1A_p2	70859097	70912135	NW_015379234.1	68759796	68812834	-
1A_p2	70912161	70931296	NW_015379234.1	68812860	68831995	-
1A_p2	70931490	70937330	NW_015379234.1	68832189	68838029	-
1A_p2	70937426	71014776	NW_015379234.1	68838125	68915475	-
1A_p2	71015107	71022823	NW_015379234.1	68915806	68923522	-
1A_p2	71023444	71034149	NW_015379234.1	68924143	68934848	-
1A_p2	71034180	71036792	NW_015379234.1	68934879	68937491	-
1A_p2	71036859	71042960	NW_015379234.1	68937558	68943659	-
1A_p2	71043883	71047467	NW_015379234.1	68944582	68948166	-
1A_p2	71048449	71056272	NW_015379234.1	68949148	68956971	-
1A_p2	71056736	71085152	NW_015379234.1	68957435	68985851	-
1A_p2	71085580	71089832	NW_015379234.1	68986279	68990531	-
1A_p2	71090023	71103167	NW_015379234.1	68990722	69003866	-
1A_p2	71104105	71119862	NW_015379234.1	69004804	69020561	-
1A_p2	71120116	71125484	NW_015379234.1	69020815	69026183	-
1A_p2	71125844	71134684	NW_015379234.1	69026543	69035383	-
1A_p2	71135133	71137036	NW_015379234.1	69035832	69037735	-
1A_p2	71137712	71142120	NW_015379234.1	69038411	69042819	-
1A_p2	71142636	71146025	NW_015379234.1	69043335	69046724	-
1A_p2	71146526	71168850	NW_015379234.1	69047225	69069549	-
1A_p2	71169716	71213307	NW_015379234.1	69070415	69114006	-
1A_p2	71214022	71223643	NW_015379234.1	69114721	69124342	-
1A_p2	71223699	71240488	NW_015379234.1	69124398	69141187	-
1A_p2	71240649	71263867	NW_015379234.1	69141348	69164566	-
1A_p2	71264008	71267759	NW_015379234.1	69164707	69168458	-
1A_p2	71268986	71270939	NW_015379234.1	69169685	69171638	-
1A_p2	71271721	71284308	NW_015379234.1	69172420	69185007	-
1A_p2	71284744	71294820	NW_015379234.1	69185443	69195519	-
1A_p2	71296678	71299130	NW_015379234.1	69197377	69199829	-
1A_p2	71299963	71304139	NW_015379234.1	69200662	69204838	-
1A_p2	71304160	71314872	NW_015379234.1	69204859	69215571	-
1A_p2	71314895	71332888	NW_015379234.1	69215594	69233587	-
1A_p2	71334849	71355523	NW_015379234.1	69235548	69256222	-
1A_p2	71356078	71371092	NW_015379234.1	69256777	69271791	-
1A_p2	71371353	71378470	NW_015379234.1	69272052	69279169	-
1A_p2	71379131	71392713	NW_015379234.1	69279830	69293412	-
1A_p2	71392855	71459392	NW_015379234.1	69293554	69360091	-
1A_p2	71459763	71495052	NW_015379234.1	69360462	69395751	-
1A_p2	71495238	71502970	NW_015379234.1	69395937	69403669	-
1A_p2	71503643	71507122	NW_015379234.1	69404342	69407821	-
1A_p2	71508034	71520572	NW_015379234.1	69408733	69421271	-
1A_p2	71521274	71526362	NW_015379234.1	69421973	69427061	-
1A_p2	71526537	71537934	NW_015379234.1	69427236	69438633	-
1A_p2	71537968	71541262	NW_015379234.1	69438667	69441961	-
1A_p2	71541539	71585293	NW_015379234.1	69442238	69485992	-
1A_p2	71586073	71604193	NW_015379234.1	69486772	69504892	-
1A_p2	71604729	71619242	NW_015379234.1	69505428	69519941	-
1A_p2	71619273	71623987	NW_015379234.1	69519972	69524686	-
1A_p2	71624630	71667747	NW_015379234.1	69525329	69568446	-
1A_p2	71668151	71692474	NW_015379234.1	69568850	69593173	-
1A_p2	71692650	71697673	NW_015379234.1	69593349	69598372	-
1A_p2	71697769	71698131	NW_015379234.1	69598468	69598830	-
1A_p2	71698363	71701452	NW_015379234.1	69599062	69602151	-
1A_p2	71701608	71703788	NW_015379234.1	69602307	69604487	-
1A_p2	71704079	71722462	NW_015379234.1	69604778	69623161	-
1A_p2	71722775	71728090	NW_015379234.1	69623474	69628789	-
1A_p2	71728271	71735729	NW_015379234.1	69628970	69636428	-
1A_p2	71736215	71743845	NW_015379234.1	69636914	69644544	-
1A_p2	71744352	71754774	NW_015379234.1	69645051	69655473	-
1A_p2	71754917	71772479	NW_015379234.1	69655616	69673178	-
1A_p2	71772565	71810160	NW_015379234.1	69673264	69710859	-
1A_p2	71810382	71814264	NW_015379234.1	69711081	69714963	-
1A_p2	71814555	71828704	NW_015379234.1	69715254	69729403	-
1A_p2	71829281	72002570	NW_015379234.1	69732354	69905643	-
