# Supplementary material for: An Exceptionally Complex Chromosome Rearrangement in the Great Tit (Parus major): Genetic Composition, Meiotic Behavior and Population Frequency
Source: Cells. 2025 Dec 27;15(1):52. doi: 10.3390/cells15010052 (PMC12786263; doi:10.3390/cells15010052)
Supplement: Supplementary file 1 [file cells-15-00052-s001.zip › Supplementary_File_S2.txt]

>Parus_major_FAM118A_consensus
TTGGCCTTGCTAAACTTGGTGATTGCACAGCCCTACCTCTCCAGCCTAACCACTCTGGATGTGACCCCTTCCCTACAACCACAGCCCTCAGCTTGCTGTCACCTGCTGAGGACACACTTGAGCTCACTGTCTACATCCCTGTCAAAACCATTACATGGTCCTGATCCTAACACAGACTCCTGGAGGAAGCAGCTTCCATCAGTTTCCATCCACACATAGATCCACTGACCATCCAGCCCATTTTTTACCCACATTCCCCAAGTCTTCCTTTTTTCCATTTTGAAAAGTGCAGATTATGCTGCTTCTTTTCCTGTCAGTAGGAATCTCCTGAGTTGACACAATTTTTCAAATAATATGGCTAATCAACTTCATCATGGTTTAGCAGATTGAGAATTCCACCAGGACATGAATACTCCAGCCCAAGTTACTACCAATCCTGACCTCAGGTCCAGCTGAGCCTCTCCTCTGCTGGGCTCTCCATTACCTCTCCTAGGAAGTGGTCCTCAAGGCATTCCAGGATTGCTGGACTGCTTGCAGTCTGCTGTGTTCCTTTTCTAGTGAGTGTCCGGGGGCCTGTAGTCCCCACTCTGCATCAGGCTTATTTTGGTTTTGCATTTCTCATTTCTTTAATAGAGCCCTTTTGACAAACTCCCCCCGCTACATTTTAGAATAGAGTTTGTAAACAGACACAAAAAACCAAACCCTGACAGTCTGGTGATGTACAGAGCAGTTCTGCACACCTGAAAATGGTTTTGTTTGGGATCTTGACTTATAAACCAGATCACAAGATTTTCAAATCTGAATAAGGTCTCTCTTGCAAGTCTGATGCAAATCAGACTGCAGACAAACTTCCTGAAATCTCAATGGTGTGATAAATATTTTTTCTAGCCTTCAAGGAAAGAAAAACATAATGCAGTCTAATTGGAATATTCATCAAGTCACAAAAACCAGGATATTAATTTGGGCATGCACTTTTCAGGGAAAGGTCCCTGCTATGCACCACCTGGGAATAATTTTAGACAAAACATTTATCATTTCACTGAAATGACAGATAAAAGAGCTGTCAAATAGCAACTCTTCCCAAGGTAATTTAGTGATTTTCCTCTGTTCTCTAGATAAACCAAAACAGAGCTGTCCTTGTTTGGAAAACATTTAAAAAATCTCTTTCCTTAGACACACAGTTGTTTCTCTTTGTTCTCTTCACAACCCTACGTGTACTAAACAAACACTTATTGCACTGATTTAATTTCCTATTCTATGTTCAGTCAGATATTGTGGCTCAACCAGTTTATCCTGCCAGTTAATCCCTTCAATTCTCTTAGTCTCTGTTCCTGACAAGTCAGATTTCTGATAATGTAATACTCAATAAGCTGAAGTAGTTCACGTCATAAATATATGTGAATAAAACATCTTTACCAAATACTAACAAAGAGACAAATCTGGAACTCAAGATTAAATTTTCAAGAATTCACAGCCCTCCAAAGTCCACAGATTTAAGAAAAAAACATCTAGTTAAAGTTTGGCCACATGTTCCAACTCTGCATGTCCCTCACAAGCAACAAAGCTGCATATAAGGCCAGTGGCTCAGATCAGCTGCAGTGTTCAGGCAGGACAAACTGCCTAGCACCTGCTCCAGGTTGTGCTGCTGAAGAGGCCACATTACCTGGACTTCTCTGTTTGCAGATTTGAGCAGCCAGATCCTGGACATACTCTGGGAATTGTTGGAAGCAGTCCCCATAGGGCACTACTTTTATTCCATGCAGCAGCATGTCTGCCTGGAGCTTAAAAAAGTGGTCTTCGTTTTCTTTAAGCACCAACATGTAATGTTCTAGATCAACTTTGTTCTTTACTGTGTAAAGAAAAAGAGCTTGGAATATCTGGTCACGCAGAGTCTCTCCACAACCCAAAAACAAAAAAGACTTGGTTCGGTACAAGTTCTGAAGAACCTCCTGTGAAAGAATAGAAAGAAAGAAGAGCTCCATTTACTTCAGCAGACAAAAGCCAAGGTCAGAACTTCTAAAATACATCAGCCAGAAAAGGACCAGCAAAGCAGAATGTCACTAGTGACCTGAAAAAAGCAAATATTTTAGGACCAGGCCAAACTGACATTTCATAACCATTGTTCCTACAACCAAAAAAAAATAAAAAATAAAAAATTATCATACAAATATGGGAGTTGGAACAAGACAATCTTTATTAAGGTCTCTTCCAACCCAAGCCATTCCATGGAATTTAAATGGGCATGTAAGTGTTGCCAGCAAGGCAATTTAAATTGAAAGAATTAGGGTGACAGAATATTGCGTTCCTGTTAGGTCAATCTCTAAATAAGGAAAATAAATATTCTTCACCAAATATTTGACTTCCTATGACAGCTAAGACAATATTAAGTCCAGGATAGAGAGCTGGTACCAGTTTAAACCCCTAAGAAACCCAGCAACCATATGATGATGAATCCTTGTCCTGGTGTCCAGTATTCTGAGGCTCTTGTTCTTTCCAAAGATAAATACAAACTGTGACATCCAGCTGAGGGGTTTGGTTGTGATTTACACAGCCACAGTACCCAAGGGCACACACTGCCCTGGCAATAGAGCCACCTATCTGAATAATTCTGAGTAACTCCCCTGGTCCCCAAGTATTTAATTTATAAGATCCCACAGAGCCTTAGGTATCTTGTCTGCAGTGATTACAAGAAAACTGGCAAAACATAATCAAAATTTTAAAGTACACACAAACCATGACTTCAGGATCTTGAGTAACATCTTTATATCCTGAGGGATCAAGCACCATTCCACAGGGATCTGTATATAAGCCGTGAATATGAAGAACTCCGTATTTTACATGGCCCCTTGCCCACTGAAGAACCTAAAGCACATCATGCAAGATACATCCTTTTGTTATAATATACCACACTCACCATGAATCTGCAAAACTATACAGCTGAACTGATTTATAAAACACCTAAAGTAGAAACAAGTCCTTGTCCACTTTCCTACAGCAAGAGGTTGTAATTACTAATTGAACAGCTCACTTTAAATGGTAACAAAGATGTGATGGCTGATACTGCAGCTGTCTCTGGCTTTTTGGGTTAAACAGCCAGTCAAACAAAAAGCAAGTTCCAGCAGCACTGACAGAAAAGGTATGAACAGCAAATTAATTACCAGCCAGGTGAGATTCTACTTGGAATTTTAACAATGACTTTACATAAGTTAAATAATTCATGGGTTTTTCCAATAAATGGCAGAGTACTAGTTAACAAACACGTCACTGAAATTCTCCTTATCAGATTATTCAGAAAAAAGAGATATGTAAAAGAAACATCTGGGAGTCTTCTGTAGCTTATAAACATGCTTTAACAATTACCAACTTTTACTCTTGACTCTTTAAACAGCAAAACATCTTTCAGTGCAGCTAATGTGCTGATTTGTCATATATTAAAGTCTAATAATTTTACTGCTCTCATCATACCTTATCCTTATCTTTAAGGTCTAAGGATTCCATAGGTTTACCCTGCTGCTGACCAAATATTTCAAGCAAATTATCATAGTTCGTAGTCAAAACCATCGTGCCTCTTTCCATAAGCCTCAGGATGGATTGCAGAACCACAGGGTTCTGAATGTGTTGTTCTAAATTATCAAACACCTCCATTAAGCAGTCCTGGAAGAAGTTTGGCTTCGTGTCGCCGGTACGCTGAGGAAAGAGGAGAAGAACACTCCATCAGGCCCATGTGCTCTGTTACAACTTACATGAAATGTAAGTTCCCACAGGAACCCACTGTCCATCAGTCTCCTTAATGCCAAAGCATTCCTGTAAAAGAGGTCTTGAACAGTACACCAACCAAAACCACCCAAAACATCTCAATTTGTTCCAGAGCTCTTGCCTCTATTTAGTGCAGCTCCAAACAATTGCCTGGGTTTCTCAAGAGAGCTTGTAATACAAGTACAATAAAACAACACTAAAATTAGCTTACCCTGGATCCAGACTAACCAGTATTTTTACAGTATTCAGCTATTCAATCTATCCTGGATATCCCTGGGATATATTATTAAAGGAGGGACAGGGAGTTCTGTTTTTTCATTCCTGGTTGAGAAAACTTGATTAATGATTAAATCTGCTATGAACACATGCAGACTTATTGTCACCCCAGCCTACACTTAGCCCTATGTCTGTCACCCAGATCATTTCAGCTAGAAGGAAGACATGACAAAGGTCTTAACACAGTCTGAAAACCTCTGGAAACTCAGATGGATGACTGAGAATGGGAATGCATAGGCTGTCCTCGGGGAAGTGTGAGCTGCACCAGTGATTCACGATGTGTGGCCCAAGGTCATCAGTAGGCTCAAGGCCTACCTGTACTTTCAGGGTCTCCCCAGTTACAGCCACAGATCTAGAAATTCCTCTTTCACTTCTCAGAAACATTACAGCAAATATTTAATAGTCAGGACTCTTGTTTGCATTAATTCTGATGAATACTAACTTATACTAAAACTCAGGGATTTTTTAGCCTCCCCAAAATGTACAATGGGTTGTATGATTACTCACAAAATTTGCATTTTCACCAGAAAAAAAAATCAACTTTTGGAAGCAGTGTTTCCTTAGAACAAAAGCACATAGTAGGTTTAGAAATTAACAGATGTTATAAACATACTCACTGGTGACATCTTCCTGATGAGATCATGCGCAACCACAAGCAGGTCTCTCTCTTTGATTACTTTGTTACGGAATTCAGCAACATCCCTGGGGTGCAGTACCTCCAGCTGCTCAGCTGCTCCGAGGACAGCCTCAATGCAGCTCCTCCAGGAGCACAGTGCCGGGATTCCTGGGGCTACCGCAGCACTCACCCCCGTCCCAATTACCAGGAGAAGGTCCTGAGGCTGCTTTCTTACAAGACTTTTTAAGAATTTTCTTGAACACAGAAAACAAAAGTGTTCATTGTTCACGATGCATTTCCTGGCTTGCCTGAAGAGCTCAGGGACTGACTCCAGAAGTTCACCTGAGCCATTAGAACTTCTGCAAAACACCAACCAACCAGCAGGAACAGAGTTCTCCATTCCTGTACAACAGGATGAGATGAGCAGCCACAGAAGCTCATGGCCTCCCCCAAACCAACAACAGCCTAGAAGCCTTTTTGCCATTTCATGTAAGTGAATGTGCATGGTTAATGCCAGCCAAAACAAGGTGACAATTTCAAATCTCTACTATCTCTGAGATCCAAATTGACAATTGCCAGGCCACTGAGTAAGCCAAACACCATTTCCAATGAAATTTTGAAAAAAGTAAGCAAGATTGTCCAGTGACTGAACTAATACATGTGTGATAGAAATTACGTAGAACCATTTCAAAGAGACAAGTCACAATATTCAAAAAATACAAACTTTCATTTTTTTCTGGGAAGAGGTGGAATATTTTATTCTCATTTATCATCACTGTAGCTACATGAACATAGCAGTCATGCTAGTTCAGATAAAGGGTTCATCCAACTCACTATTTAGACATTACTACCCACAGATCTCTCTCAGAGGTGTGCTGGTGTTACATCCATATTCTCTGTACAAACCAGCACAGGGAACTGTGAGGAAAATCTGTCTTTCATGATTACTCAGCAAAGAAGTGAAAATGCACATAAACCATACAGCAAAATCACTTCTGTAAAAACAAGTACAGAACCTCAGAACTGTCCTGACTTTCCAAACTACCTTTACAGATTTTCAGTTCCAGGTAACATGGTAGTAAAGATGATTAACACCTCTTATTTCACAATCATCTGAAACTATCTAGGTCAAACTATAATGTTCAATTTGAAACAGCCTCAAGAAAAGCAATAAATATATAAGTATGGCTGCCAACTAGTGCCCACAAATAAAAAGCATTCGATGACCCCATGCCTTCCTGCAGCATTTACCCCAAATTGTTTCCTCTCATTATTTATATCCCATATACAATCTGGGTGAGCATGAAGTACTTGGTCAATGAAGAAACAAGCTTTCACGATAATTTCAAGTTTTCAGGCATGATGTTGTTCTTGTATTCAGTACTCAGTAGTTTATTCCCACTGTGGTTTCAGATTTTCATTAAGAGACAGCTTTGTATCAACTCTAATACTAGTTACCTGAACTTCTCCTCACTTCTAATTGTAGCCCCTTCTGGTGAATCCATCTCTGAGCCCTAAATAAAACAAAAAGCAAAGTAATTCTTAATGCTTCTACCCTAGAAAAAGCCAAAACCAAAATCAGATGTATTACTGTTGATTTTTTCTCTTTATTCCTACCAGCTACTTTAATATCAAGGCTCCACGTGTCACATCCCAGTGAAGCAAGGCACTGATGGAAACAAACCTGACAAAGGACAAGTGTGCAAACCCAGCACAGCTCCAGTTAAGCTTCCAAATGCCACAGGCCTGAGTTAACAGAGATGCAGCTATTCAAGCAGCTAAAAAATACTTGTGTCTAAACTCAAGATAAAATTTATCAGACCCACTAAAACTACAAGTCATTTGAAGTCAATGAATTTCTTGATTTTATTATCTTTTTTCATAATAATCAGTTTATTCAATCCAGTTTGTGGAAACCAGGCTTCCACATGACATCCTGCTCACAAGAAGCCCTCTGAGAGCCACCTGGCTACATGACCATACTGCAGGGTATGACAGATTTATTTAAAAATAAATAAAATATTTTTCTCTTGCTGAGAAGAAAAAAACCAACTTATTTCTCTATCATCTATTATGTCTTTAGTACAAGAAAGACTCCATCTTGGCAGGAGAACTGCTATAGGATCATTACTTAGAAACCCCCAAGTTCCATTACATGGGTTTATTTTTTTATGAGGATGTATTTTTTTGTTTGGCTTTGAGACACAGGTTTTGGTGGTGGTGATGATGGCAAACTGCAGACCCTAATCCCTCAAATAATCATTCTGCCAGAGCCAAAGGCTCCTAAGGTAACTGCCAACTCTTGTATTCATGTGCTGGAATCTAATGTGGAAGTAAGAGGCTCCAAATTTGGAGATTATTTGCCTAACATAAAAACCCAAACCAACCAACAAAAAAAAAAAAAAAAAAAAAAAAACCAACAAAAAAAAAACACCCAAAAAATCCCAACAGAACAAAGAAACAAAATTTTCAAACCCACAAAAAACCCCAACCAACTAACTCCAACCCAACCCAACGAAAGTCCAAAACAACCCCCCCTAAAAAACCAGAAAAACAAACCCAAACAAAATCCTCCCCACAGATGTTTTCAGCAAATGTACTCATGGTGTCTTTTAAGGAGGAAAAACCTTTTCTTGTTGTAATATTTATTTTCTCTGTACTCCCTTCCCTGACCAACAGTATCCTACAGAGGTGCCCCACTGTCATCATTAACACATCCAAAAATCAGGGCAATAATCTGTCTAGGGCAGAGCACTTCAAAATCACACAGAACCATCAAGGCTGGCAGAAACCATCCAGATCATCAAGGTCACCACCCCAGCATCACCATAATCACCCCTAAAACATGACCCCCAGGTGCCACAAGACTCCTTCATACATGGGAACATTATGAGTGCACAATGCAAAAACAACACAGAAAGGAAGGGCAACTTACTTTTGTGGAAAAAACAGTTCTTATTTGATAACCCAATTGAAGAAAGCTTTAGTAATGGTAACTCCCCACATTTAATAAAAACATCTCACCACGGGCTGCTGTCGATACCAACATTTCAGACCTCGCTGCTTCCTTTTAGCTCCTAAAAGGAGCTTCCTGAAAGGCGCAGCCGTGCAAGGAGTGGGAGCAGTGATCCCCCAATCCTCACAGAGAAATCGCTGCGATGGGGGGGTAAATCTCTCCGTGGGCCGAGTACTGGGAGCTGCTCTGGAACATCCTCCGGGACTGAGCACAGGTTTGGGCAGCTGCTTCTCAACACGATTTTCTCAAGGCAGGCTGGAAGTGGGAGCCCACGGGGACCCAGGGATGTCCGACAGCCGGGATGGGAGCAGGGTCCTTACTCCCAACACAACGAGGACATCGAAACAACTTCTAATCTCACATCTTTCCTGCTCAACACAATCCGTTTCTATCAGTGAAATAAGCGCTCTATTCACCGACTGAAACTCCCGGTCACCAGGCTGACCCGACGAAGCGAGTGTTTCTAGACACTTTTATATCTGATAACGGCCTAAAACGTTCAACCCAAAAGGCAGCCGTGGGAAAAGGAATGCCCTATCCCGAGCCCGCAATTCCCTCCGAGAAGAACCCGCCGCGAGCGGGAGCCGGGGCGGGACAGCCGGGGCTGCCGGCCCCAATTCCCGGCTTCCGGGAGCGACCAGGACGGGCTCCGGGGCCGAGCCTTCCCGCCGCCCGGGAAACAGCCACTCCACACCGAGGTTCCGCGTACCTCCGACAATCACATTCCAACTAAATCTGCTCCCAAACCGCGGCCGTTCCCCTCAAACCCCGCGGTGGGAGGGCGGCGGGGAGGTGAACGCGTCTGTCCCCTAGGCCCCGGTCCGAGAACGGGCATGGGACCGGCCGCGGATCCCGAAAACCTCTGAGGGACAAGAGTACCCACCTGCGGGTCTGTGTGAAGTGCAGCAGTCAGCTTTCAGCTGCCCGAGAAAGCGAACTGGCTAAGGCGCATGTTAAGCAGTTAGTGCTCTGAAAACGTACTGCTGATGGAGGCGTTAAACAAGAGACGGCAGCCGTTACCTTGGACGGCTCAACCGGCGCCACGGCAGCCGTTACCTTGGACGGCTCAACCGGCGCCACGGCGGGGCTGCCGGGGGTGGCCGAGGCATCACGAGGGGCGATGCTGTGAGGCCGGGACAGCAGGTGGCACAGGCCACCTTGGGCACGGCCACCTGCAAGGAGAGCAAGGAGTGCACACAGCTGCCTCTCCAGCAAGTCACATCGCTAGCAACACCCACAGCGCCTCCTCCCTTCCAATCCTCTTTTTTTTCTTTTTTTTTTTTTTTTTCCTTTTTTTTTTTTAGCTTTTAATATCTTAAAGCCAGAGTGTAAAAACTTCCAGGTCCTTCAGCACCGTTTTTTCTGGTGTTTGGTTAGCAACATTTAGCTCAGTTGCAGCGTTTTTTCCTCATCAGAAGTCCCACCTCCCTTTTGTGAAAAACGAGGTTCACATAATTTTTATAGAATTTAAAAGTTTAATTAAAAAAAAAAACAATTAGGAGAAAAAAATAAAGTATACAGATACGGCCGGGTGTCTCTGCATTCAGCTAAGAGAGCACACCTTACTAACAAAGAGTTGTCCCGTAAAAACAGAATCCTCCTACATATCCATAAATTCTCACACATATTCATACATTCTTCTTAGGATCTTTGGTGTTCTTCTGTTCAGTTTTCTCTTGCCCCCTTCCCAATAGATCAATCTTATAGGCACCATCTAGATTTACATTCCCTGATACCAGAAATGCAATAAATTCCTCCCCCCAGAGTTCTGGTCACTGCTGTCTTCATCTGGATAAGATAGTTTACAAAAGAAAAAAAAATGGTCTCCAGCTATCTTTTTCAGTCTTTGGGTTATACAGACAAAAGTAGTTTTTGTTTTAATGCTATGTCATAGCTTAACATATATGTATTATACCACTATTTCTAACAGAAATAAAGGAAACTATGTTAATACAACAAAATTTCCCATTCTTATACACGTAACATTCATTTTAATATTTGCAAAAAGCCAACAATATAATATGTAACTATAACACTTTGAAGCACCACGCTTTAATCCTGGCAGTCGGACGGGTAAAGTCAAAGGATGCTGTTACAGACCTGTACCCCCAAATTCCATTTGCAAAACTATGTTGAAAATGCAGAATTCTCTGGTTTTAATTCCATAACTGGAATTTTCAAAACTATGTGCAGAAGGAATTCTCTGCTGTGAGGGTGGGGAGGGCCTGGCACAGGTTGCCCAAGAAGCTGGGGCTGCCCCATCCCTGGAAGTGTCCAAGGACAGGGCTTGGAGCAACCTGGGATAATGGAAGGTGACCCTGCCCATGGCAGCACGGGGAACAAGATGAGCTTTAAAGTCCCTTACAATCCAAACTGTGATTCTATTATTCTACTCATGACACCATTTTATAGACTTTTGAACACCTGAAGTACTCTTGGCATAAGCTTCCTCCTTTCCTTTGTTTCTCTAGTCAGCCACTTCCATTGTTTTTGAGTACAGTCAGGACTCACAGGTTTTGCATGTCCATGTTATAGATTTGACCATTCTGTTGTGTTCATGAAATGCCAGAGTTGTATATTCTGATATAGTTTTAGGAAAAATTTTGGTAATTATAGCCAGTTTTGAGGATGACACATAAGCACAGTTTTTACTCCATATCCAGTGTTTTGGCAAGAGGAGTTGTGTTTACCACTGTGAAACCTCTGACTTTCAACCTGTGTAAGAACACTGTGTCCTTGTGAACTGTCTGTGTTATGTTCCCTAGACAGCACTTCTCACTTTGTTATTATTCTTACATAACTATATTGCAGCCTCTACAAAGGTTTAACAAATATTTGGAGAATCATATTCCTAAGACGAGGAAGATGGAGAGTAGGATCTGTGGGAACATGGAGGGAGAAGGAAGAATGCAAGTAGCCTCACCTGAAAACTGACACATGACTGAGTAAGGGAAGCTCTGCAGTGTTTCCAGCTCTTTGCCTTTCACCCTTCACTGCTCCCTGTCAAGCAGGAAGGAATTTCAACATGCTGGTATTGAAGGTTCTGTAAACCTGAAGGTCAAAGACACTGTGTTTTAAAAGAAGTAGGTGATATTCTTCTCTCTAAACCCAGCAACTATGTATGAAATCCAGTTTGGAATGCTATTTGACACTGTATTGTAGTAACACTGGAATGTATTACTAAAGAATTTGCTGCCTTAGAATATTTTTTCAGCTGTAGATAGGAATTACAAAGACTTGCTAAATATTTGACTGAGTTTGAGACAACGTCTGCCCCATCCTGTAGATTTACAATGCCTAATATTCTTAATTCATTTAAAAAGAGATGTGAGAGGAAATTTTTGTGAAGAAAGGCCTTTGAAAGCATTTCCATTTTTCAGTCTGAATCAATTAATCTGGTGTTATTACCTTTCCCTGTAAGTGTTGCTCCTTTCAAATCCTTAAACTTCACTATTATTTTAAAACTCCAAGAGCAGTCACAACAACGGTACATTTCGTAAGCTCTGGATTCCTCTGCAAGGAGTTGGAAAGTTACTAAGGACAAATACCAATGCATTCCAACCAAACACAGTACAAAAGTAACTACATAAAGTACAATCAAAAGGAGGCTTAGATACTTTTCCAAATGTACAATAAGAAGTAAAAATGTATTTTTATCCATTATATTTCCATGTTATTATTTTTAAATGTGAACAACTAAATATGACAGTGACAGGCCAACACCATTACGAGAAAACTGGCAGAAAGTTCACGAGCAAAAGTCACAGTGAAAAAGAATATTGAGGTGAGTTGAAAGTGAGTGAACTTTGAAAAATAAAGGAGTTTTTTTGAAGAAGCAACAAAGAAAGGCAATTGAGGATGCCTGAGAGGTAAAACATATACATAAAAGAAATAACTACACCAGTTCAACACTTGATTCAACCTCAAATTTATCTCTCATAGTAAATCTGTTTGTCCCAGTGTACTAAACAACACATTAAGCCAGTTGCTTTTTTGAGGGTTTGTTG
