# Supplementary material for: An Exceptionally Complex Chromosome Rearrangement in the Great Tit (Parus major): Genetic Composition, Meiotic Behavior and Population Frequency
Source: Cells. 2025 Dec 27;15(1):52. doi: 10.3390/cells15010052 (PMC12786263; doi:10.3390/cells15010052)
Supplement: Supplementary file 1 [file cells-15-00052-s001.zip › Supplementary_File_S3.txt]

##gff-version 3
##PAF	XP_023774836.1	357	0	312	-	Parus_major_FAM118A_consensus	11671	1664	6153	927	936	0	AS:i:1477	ms:i:1614	np:i:310	fs:i:0	st:i:0	da:i:0	do:i:72	cg:Z:15M1207V84M962N74M603N43M784N95M	cs:Z::12*gagQ:2*agR~gt1204ag-a:55*aggG:28~gt962ag:74~gt603ag:43~gt784ag:69*cccS:25
Parus_major_FAM118A_consensus	miniprot	mRNA	1665	6153	1614	-	.	ID=MP000001;Rank=1;Identity=0.9904;Positive=0.9936;Target=XP_023774836.1 1 312
Parus_major_FAM118A_consensus	miniprot	CDS	6107	6153	78	-	0	Parent=MP000001;Rank=1;Identity=0.9375;Target=XP_023774836.1 1 15
Parus_major_FAM118A_consensus	miniprot	CDS	4650	4902	413	-	1	Parent=MP000001;Rank=1;Identity=0.9881;Target=XP_023774836.1 16 100
Parus_major_FAM118A_consensus	miniprot	CDS	3466	3687	386	-	0	Parent=MP000001;Rank=1;Identity=1.0000;Target=XP_023774836.1 101 174
Parus_major_FAM118A_consensus	miniprot	CDS	2734	2862	242	-	0	Parent=MP000001;Rank=1;Identity=1.0000;Target=XP_023774836.1 175 217
Parus_major_FAM118A_consensus	miniprot	CDS	1665	1949	495	-	0	Parent=MP000001;Rank=1;Identity=0.9895;Target=XP_023774836.1 218 312
